# Supplementary material for: Tetra-μ-2-methyl­benzoato-κ8 O:O′-bis­[(ethanol-κO)copper(II)]
Source: Acta Crystallogr Sect E Struct Rep Online. 2011 Oct 22;67(Pt 11):m1565. doi: 10.1107/S1600536811042322 (PMC3246983; doi:10.1107/S1600536811042322)
Supplement: Supplementary file 1 [file e-67-m1565-sup1.cif]

##############################################################################
#                                                                            #
# This CIF contains the data in a paper accepted for publication in          #
# Acta Crystallographica Section E. It conforms to the requirements of       #
# Notes for Authors for Acta Crystallographica Section E, and has been       #
# peer reviewed under the auspices of the IUCr Commission on Journals.       #
#                                                                            #
# Full details of the Crystallographic Information File format               #
# are given in the paper "The Crystallographic Information File (CIF):       #
# a New Standard Archive File for Crystallography" by S. R. Hall, F. H.      #
# Allen and I. D. Brown [Acta Cryst. (1991), A47, 655-685].                  #
#                                                                            #
# The current version of the core CIF dictionary is obtainable from          #
# ftp://ftp.iucr.org/pub/cif_core.dic.                                       #
#                                                                            #
# Software is freely available for graphical display of the structure(s)     #
# in this CIF. For information consult the CIF software page                 #
# http://www.iucr.org/resources/cif/software.                                #
#                                                                            #
# This file may be used for bona fide research purposes within the           #
# scientific community so long as proper attribution is given to the journal # 
# article from which it was obtained.                                        #
#                                                                            #
##############################################################################
data_global
_audit_creation_method     'form.cif (version 2.0)'
_journal_data_validation_number     ?
_journal_date_recd_electronic     2011-08-29
_journal_date_accepted     2011-10-13
_journal_name_full     'Acta Crystallographica, Section E'
_journal_year     2011
_journal_volume     67
_journal_issue     11
_journal_page_first     m1565
_journal_page_last     m1565
_journal_paper_category     QM
_journal_coeditor_code     CV5148
_publ_contact_author_name     'Sheng-Liang Ni'
_publ_contact_author_address
;
   Department of Chemistry
   Huzhou Teachers College
   Huzhou, Zhejiang 313000, People's Republic of China
;
_publ_contact_author_email     'shengliangni@163.com'
_publ_contact_author_fax     '86 572 2321106'
_publ_contact_author_phone     '86 572 2321106'
_publ_section_title
;\
Tetra-\m-2-methylbenzoato-\k^8^<i>O</i>:<i>O</i>'-bis[(ethanol-\k<i>O</i>)\
copper(II)]
;
loop_
    _publ_author_name
    _publ_author_footnote
    _publ_author_address
    'Sheng-Liang Ni' ?
;
Department of Chemistry
Huzhou Teachers College
Huzhou, Zhejiang 313000, People's Republic of China
;
    'Jie-Lian Yu' ?
;
Department of Chemistry
Huzhou Teachers College
Huzhou, Zhejiang 313000, People's Republic of China
;
    'Yuan-Ling Wang' ?
;
Department of Chemistry
Huzhou Teachers College
Huzhou, Zhejiang 313000, People's Republic of China
;
    'Jian-Li Lin' ?
;
Center of Applied Solid State Chemistry Research
Ningbo University
Ningbo, 315211 People's Republic of China
;
data_I
_audit_creation_method     SHELXL-97
_chemical_name_systematic
;
Tetra-\m-2-methylbenzoato-\k^8^<i>O</i>:<i>O</i>'-
bis[(ethanol-\k<i>O</i>)copper(II)]
;
_chemical_name_common     ?
_chemical_formula_moiety     'C36 H40 Cu2 O10'
_chemical_formula_sum     'C36 H40 Cu2 O10'
_chemical_formula_iupac     '[Cu2 (C8 H7 O2)4 (C2 H6 O)2]'
_chemical_formula_weight     759.76
_chemical_melting_point     ?
_symmetry_cell_setting     triclinic
_symmetry_space_group_name_H-M     'P -1'
_symmetry_space_group_name_Hall     '-P 1'
loop_
    _symmetry_equiv_pos_as_xyz
    'x, y, z'
    '-x, -y, -z'
_cell_length_a     10.989(2)
_cell_length_b     12.369(3)
_cell_length_c     14.143(3)
_cell_angle_alpha     66.58(3)
_cell_angle_beta     87.79(3)
_cell_angle_gamma     85.46(3)
_cell_volume     1758.4(7)
_cell_formula_units_Z     2
_cell_measurement_reflns_used     25
_cell_measurement_theta_min     3.14
_cell_measurement_theta_max     27.45
_cell_measurement_temperature     298(2)
_exptl_crystal_description     block
_exptl_crystal_colour     green
_exptl_crystal_size_max     0.28
_exptl_crystal_size_mid     0.12
_exptl_crystal_size_min     0.10
_exptl_crystal_density_diffrn     1.435
_exptl_crystal_density_meas     ?
_exptl_crystal_density_method     'not measured'
_exptl_crystal_F_000     788
_exptl_absorpt_coefficient_mu     1.265
_exptl_absorpt_correction_type     multi-scan
_exptl_absorpt_process_details     '(ABSCOR; Higashi, 1995)'
_exptl_absorpt_correction_T_min     0.831
_exptl_absorpt_correction_T_max     0.886
_exptl_special_details
;
;
_diffrn_ambient_temperature     298(2)
_diffrn_radiation_type     MoK\a
_diffrn_radiation_wavelength     0.71073
_diffrn_radiation_source     'fine-focus sealed tube'
_diffrn_radiation_monochromator     graphite
_diffrn_measurement_device_type     'Rigaku R-AXIS RAPID CCD'
_diffrn_measurement_method     \w
_diffrn_detector_area_resol_mean     ?
_diffrn_reflns_number     17320
_diffrn_reflns_av_R_equivalents     0.0438
_diffrn_reflns_av_sigmaI/netI     0.0658
_diffrn_reflns_theta_min     3.14
_diffrn_reflns_theta_max     27.45
_diffrn_reflns_theta_full     27.45
_diffrn_measured_fraction_theta_max     0.988
_diffrn_measured_fraction_theta_full     0.988
_diffrn_reflns_limit_h_min     -14
_diffrn_reflns_limit_h_max     14
_diffrn_reflns_limit_k_min     -14
_diffrn_reflns_limit_k_max     16
_diffrn_reflns_limit_l_min     -18
_diffrn_reflns_limit_l_max     18
_diffrn_standards_number     ?
_diffrn_standards_interval_count     ?
_diffrn_standards_interval_time     ?
_diffrn_standards_decay_%     ?
_refine_special_details
;
Refinement of <i>F</i>^2^ against ALL reflections. The weighted <i>R</i>-factor
<i>wR</i> and goodness of fit <i>S</i> are based on <i>F</i>^2^, conventional
<i>R</i>-factors <i>R</i> are based on <i>F</i>, with <i>F</i> set to zero for
negative <i>F</i>^2^. The threshold expression of <i>F</i>^2^ >
\s(<i>F</i>^2^) is used only for calculating <i>R</i>-factors(gt) <i>etc</i>.
and is not relevant to the choice of reflections for refinement.
<i>R</i>-factors based on <i>F</i>^2^ are statistically about twice as large
as those based on <i>F</i>, and <i>R</i>- factors based on ALL data will be
even larger.
;
_reflns_number_total     7931
_reflns_number_gt     4219
_reflns_threshold_expression     I>2\s(I)
_refine_ls_structure_factor_coef     Fsqd
_refine_ls_matrix_type     full
_refine_ls_R_factor_all     0.1343
_refine_ls_R_factor_gt     0.0497
_refine_ls_wR_factor_gt     0.0990
_refine_ls_wR_factor_ref     0.1657
_refine_ls_goodness_of_fit_ref     1.153
_refine_ls_restrained_S_all     1.153
_refine_ls_number_reflns     7931
_refine_ls_number_parameters     433
_refine_ls_number_restraints     0
_refine_ls_hydrogen_treatment     constr
_refine_ls_weighting_scheme     calc
_refine_ls_weighting_details
         'calc w=1/[\s^2^(Fo^2^)+(0.0292P)^2^+5.9014P] where P=(Fo^2^+2Fc^2^)/3'
_atom_sites_solution_hydrogens     geom
_atom_sites_solution_primary     direct
_atom_sites_solution_secondary     difmap
_refine_ls_shift/su_max     0.000
_refine_ls_shift/su_mean     0.000
_refine_diff_density_max     1.541
_refine_diff_density_min     -1.641
_refine_ls_extinction_method     none
_refine_ls_extinction_coef     ?
loop_
    _atom_type_symbol
    _atom_type_description
    _atom_type_scat_dispersion_real
    _atom_type_scat_dispersion_imag
    _atom_type_scat_source
    'C' 'C' 0.0033 0.0016
                         'International Tables Vol C Tables 4.2.6.8 and 6.1.1.4'
    'H' 'H' 0.0000 0.0000
                         'International Tables Vol C Tables 4.2.6.8 and 6.1.1.4'
    'Cu' 'Cu' 0.3201 1.2651
                         'International Tables Vol C Tables 4.2.6.8 and 6.1.1.4'
    'O' 'O' 0.0106 0.0060
                         'International Tables Vol C Tables 4.2.6.8 and 6.1.1.4'
_computing_data_collection     'RAPID-AUTO (Rigaku, 1998)'
_computing_cell_refinement     'RAPID-AUTO (Rigaku, 1998)'
_computing_data_reduction     'CrystalStructure (Rigaku/MSC, 2004)'
_computing_structure_solution     'SHELXS97 (Sheldrick, 2008)'
_computing_structure_refinement     'SHELXL97 (Sheldrick, 2008)'
_computing_molecular_graphics     'SHELXTL (Sheldrick, 2008)'
_computing_publication_material     'SHELXTL (Sheldrick, 2008)'
loop_
    _atom_site_type_symbol
    _atom_site_label
    _atom_site_fract_x
    _atom_site_fract_y
    _atom_site_fract_z
    _atom_site_U_iso_or_equiv
    _atom_site_adp_type
    _atom_site_calc_flag
    _atom_site_refinement_flags
    _atom_site_occupancy
    _atom_site_symmetry_multiplicity
    _atom_site_disorder_assembly
    _atom_site_disorder_group
    Cu Cu1 0.58348(6) 0.50009(6) 0.33035(5) 0.03815(19) Uani d . 1 1 . .
    Cu Cu2 0.46734(6) 0.46678(6) 0.18848(5) 0.0400(2) Uani d . 1 1 . .
    O O1 0.7225(4) 0.4244(4) 0.2814(3) 0.0526(10) Uani d . 1 1 . .
    O O2 0.6104(4) 0.3689(4) 0.1814(3) 0.0488(10) Uani d . 1 1 . .
    O O3 0.6149(4) 0.6533(3) 0.2222(3) 0.0456(10) Uani d . 1 1 . .
    O O4 0.5480(4) 0.6110(3) 0.0932(3) 0.0468(10) Uani d . 1 1 . .
    O O5 0.4181(4) 0.5712(3) 0.3508(3) 0.0456(9) Uani d . 1 1 . .
    O O6 0.3379(4) 0.5751(4) 0.2062(3) 0.0472(10) Uani d . 1 1 . .
    O O7 0.5379(4) 0.3471(3) 0.4254(3) 0.0475(10) Uani d . 1 1 . .
    O O8 0.4080(4) 0.3342(3) 0.3120(3) 0.0471(10) Uani d . 1 1 . .
    O O9 0.6783(3) 0.5316(3) 0.4460(3) 0.0439(9) Uani d . 1 1 . .
    H H91 0.6299 0.5026 0.4969 0.053 Uiso d . 1 1 . .
    O O10 0.3609(4) 0.4337(4) 0.0787(3) 0.0568(11) Uani d . 1 1 . .
    H H101 0.3857 0.4044 0.0352 0.068 Uiso d . 1 1 . .
    C C1 0.7095(6) 0.3671(5) 0.2257(4) 0.0469(14) Uani d . 1 1 . .
    C C2 0.8146(6) 0.2912(5) 0.2094(5) 0.0459(14) Uani d . 1 1 . .
    C C3 0.8103(7) 0.2638(6) 0.1239(5) 0.0596(17) Uani d . 1 1 . .
    H H6A 0.7450 0.2945 0.0788 0.072 Uiso calc R 1 1 . .
    C C4 0.9016(8) 0.1910(6) 0.1042(6) 0.076(2) Uani d . 1 1 . .
    H H1A 0.8980 0.1734 0.0463 0.091 Uiso calc R 1 1 . .
    C C5 0.9964(8) 0.1459(7) 0.1708(7) 0.085(3) Uani d . 1 1 . .
    H H16A 1.0579 0.0969 0.1585 0.102 Uiso calc R 1 1 . .
    C C6 1.0021(7) 0.1721(7) 0.2555(7) 0.080(2) Uani d . 1 1 . .
    H H2A 1.0673 0.1395 0.3004 0.095 Uiso calc R 1 1 . .
    C C7 0.9123(6) 0.2467(6) 0.2769(5) 0.0592(17) Uani d . 1 1 . .
    C C8 0.9261(8) 0.2716(8) 0.3714(6) 0.096(3) Uani d . 1 1 . .
    H H86A 1.0008 0.2327 0.4054 0.144 Uiso calc R 1 1 . .
    H H86B 0.8584 0.2429 0.4174 0.144 Uiso calc R 1 1 . .
    H H86C 0.9278 0.3552 0.3519 0.144 Uiso calc R 1 1 . .
    C C9 0.5966(5) 0.6777(5) 0.1277(4) 0.0398(13) Uani d . 1 1 . .
    C C10 0.6395(5) 0.7941(5) 0.0541(4) 0.0418(13) Uani d . 1 1 . .
    C C11 0.7440(6) 0.8295(6) 0.0808(5) 0.0555(16) Uani d . 1 1 . .
    H H12A 0.7828 0.7819 0.1423 0.067 Uiso calc R 1 1 . .
    C C12 0.7921(7) 0.9338(6) 0.0185(6) 0.073(2) Uani d . 1 1 . .
    H H83A 0.8637 0.9561 0.0366 0.088 Uiso calc R 1 1 . .
    C C13 0.7326(8) 1.0048(6) -0.0712(6) 0.076(2) Uani d . 1 1 . .
    H H15A 0.7642 1.0755 -0.1144 0.091 Uiso calc R 1 1 . .
    C C14 0.6286(8) 0.9723(6) -0.0965(5) 0.067(2) Uani d . 1 1 . .
    H H29A 0.5886 1.0225 -0.1564 0.080 Uiso calc R 1 1 . .
    C C15 0.5788(6) 0.8655(5) -0.0357(4) 0.0508(15) Uani d . 1 1 . .
    C C16 0.4611(7) 0.8351(7) -0.0678(6) 0.078(2) Uani d . 1 1 . .
    H H21A 0.4396 0.7593 -0.0188 0.117 Uiso calc R 1 1 . .
    H H21B 0.4716 0.8329 -0.1347 0.117 Uiso calc R 1 1 . .
    H H21C 0.3974 0.8939 -0.0702 0.117 Uiso calc R 1 1 . .
    C C17 0.3361(5) 0.6038(5) 0.2817(4) 0.0415(13) Uani d . 1 1 . .
    C C18 0.2326(5) 0.6838(5) 0.2932(4) 0.0410(13) Uani d . 1 1 . .
    C C19 0.2546(6) 0.7553(5) 0.3447(5) 0.0556(16) Uani d . 1 1 . .
    H H18A 0.3320 0.7509 0.3709 0.067 Uiso calc R 1 1 . .
    C C20 0.1648(7) 0.8324(6) 0.3579(6) 0.067(2) Uani d . 1 1 . .
    H H4A 0.1816 0.8801 0.3920 0.081 Uiso calc R 1 1 . .
    C C21 0.0502(7) 0.8382(6) 0.3201(6) 0.070(2) Uani d . 1 1 . .
    H H7A -0.0115 0.8893 0.3291 0.084 Uiso calc R 1 1 . .
    C C22 0.0272(6) 0.7685(6) 0.2692(5) 0.0657(19) Uani d . 1 1 . .
    H H41A -0.0509 0.7734 0.2441 0.079 Uiso calc R 1 1 . .
    C C23 0.1162(6) 0.6902(6) 0.2532(5) 0.0543(16) Uani d . 1 1 . .
    C C24 0.0820(7) 0.6149(8) 0.1987(6) 0.083(2) Uani d . 1 1 . .
    H H68A 0.1524 0.5665 0.1931 0.124 Uiso calc R 1 1 . .
    H H68B 0.0528 0.6647 0.1311 0.124 Uiso calc R 1 1 . .
    H H68C 0.0191 0.5655 0.2371 0.124 Uiso calc R 1 1 . .
    C C25 0.4550(5) 0.2973(5) 0.4010(4) 0.0442(14) Uani d . 1 1 . .
    C C26 0.4049(5) 0.1916(5) 0.4846(4) 0.0437(13) Uani d . 1 1 . .
    C C27 0.4027(6) 0.1904(5) 0.5840(4) 0.0524(16) Uani d . 1 1 . .
    H H20A 0.4376 0.2499 0.5958 0.063 Uiso calc R 1 1 . .
    C C28 0.3494(7) 0.1019(7) 0.6645(5) 0.070(2) Uani d . 1 1 . .
    H H65A 0.3445 0.1034 0.7298 0.084 Uiso calc R 1 1 . .
    C C29 0.3034(8) 0.0113(7) 0.6471(6) 0.091(3) Uani d . 1 1 . .
    H H61A 0.2679 -0.0493 0.7011 0.109 Uiso calc R 1 1 . .
    C C30 0.3095(8) 0.0097(6) 0.5504(6) 0.081(2) Uani d . 1 1 . .
    H H66A 0.2790 -0.0531 0.5405 0.098 Uiso calc R 1 1 . .
    C C31 0.3604(6) 0.0998(6) 0.4662(5) 0.0580(17) Uani d . 1 1 . .
    C C32 0.3659(8) 0.0916(6) 0.3629(6) 0.079(2) Uani d . 1 1 . .
    H H70A 0.4027 0.1594 0.3134 0.119 Uiso calc R 1 1 . .
    H H70B 0.2847 0.0891 0.3414 0.119 Uiso calc R 1 1 . .
    H H70C 0.4137 0.0212 0.3679 0.119 Uiso calc R 1 1 . .
    C C33 0.8056(6) 0.5374(8) 0.4439(6) 0.073(2) Uani d . 1 1 . .
    H H24A 0.8317 0.5775 0.3729 0.088 Uiso calc R 1 1 . .
    H H24B 0.8434 0.4576 0.4692 0.088 Uiso calc R 1 1 . .
    C C34 0.8510(6) 0.5986(6) 0.5052(5) 0.068(2) Uani d . 1 1 . .
    H H71A 0.9383 0.5985 0.4996 0.102 Uiso calc R 1 1 . .
    H H71B 0.8279 0.5584 0.5761 0.102 Uiso calc R 1 1 . .
    H H71C 0.8162 0.6785 0.4797 0.102 Uiso calc R 1 1 . .
    C C35 0.2514(6) 0.3709(6) 0.1090(5) 0.0588(17) Uani d . 1 1 . .
    H H10A 0.2210 0.3734 0.1734 0.071 Uiso calc R 1 1 . .
    H H10B 0.2706 0.2888 0.1203 0.071 Uiso calc R 1 1 . .
    C C36 0.1552(7) 0.4221(7) 0.0298(6) 0.078(2) Uani d . 1 1 . .
    H H64A 0.0840 0.3780 0.0524 0.117 Uiso calc R 1 1 . .
    H H64B 0.1846 0.4187 -0.0338 0.117 Uiso calc R 1 1 . .
    H H64C 0.1346 0.5029 0.0195 0.117 Uiso calc R 1 1 . .
loop_
    _atom_site_aniso_label
    _atom_site_aniso_U_11
    _atom_site_aniso_U_22
    _atom_site_aniso_U_33
    _atom_site_aniso_U_12
    _atom_site_aniso_U_13
    _atom_site_aniso_U_23
    Cu1 0.0415(4) 0.0413(4) 0.0305(3) -0.0075(3) -0.0003(3) -0.0122(3)
    Cu2 0.0427(4) 0.0457(4) 0.0323(3) -0.0081(3) 0.0004(3) -0.0153(3)
    O1 0.051(3) 0.055(3) 0.058(3) -0.006(2) 0.000(2) -0.029(2)
    O2 0.051(3) 0.054(2) 0.055(2) -0.005(2) 0.002(2) -0.036(2)
    O3 0.059(3) 0.042(2) 0.0348(19) -0.0204(19) 0.0013(18) -0.0114(17)
    O4 0.061(3) 0.048(2) 0.0336(19) -0.018(2) -0.0009(18) -0.0157(18)
    O5 0.047(2) 0.055(2) 0.037(2) 0.0012(19) -0.0004(18) -0.0210(18)
    O6 0.049(2) 0.062(3) 0.0323(19) -0.002(2) 0.0009(18) -0.0216(19)
    O7 0.051(2) 0.045(2) 0.042(2) -0.0176(19) -0.0063(19) -0.0103(18)
    O8 0.053(3) 0.046(2) 0.040(2) -0.0239(19) 0.0015(19) -0.0119(18)
    O9 0.047(2) 0.052(2) 0.0370(19) -0.0150(19) 0.0031(18) -0.0194(18)
    O10 0.053(3) 0.084(3) 0.050(2) -0.022(2) 0.007(2) -0.042(2)
    C1 0.051(4) 0.039(3) 0.043(3) -0.012(3) 0.001(3) -0.006(3)
    C2 0.046(4) 0.036(3) 0.053(3) -0.008(3) 0.014(3) -0.015(3)
    C3 0.071(5) 0.052(4) 0.061(4) -0.009(3) 0.020(3) -0.028(3)
    C4 0.094(6) 0.058(4) 0.079(5) -0.009(4) 0.026(5) -0.033(4)
    C5 0.089(7) 0.061(5) 0.095(6) 0.011(4) 0.034(5) -0.027(5)
    C6 0.063(5) 0.060(5) 0.097(6) 0.014(4) 0.003(5) -0.016(5)
    C7 0.054(4) 0.050(4) 0.067(4) -0.003(3) 0.006(3) -0.017(3)
    C8 0.094(7) 0.110(7) 0.088(6) 0.026(5) -0.037(5) -0.046(6)
    C9 0.039(3) 0.044(3) 0.032(3) 0.000(3) 0.004(2) -0.012(2)
    C10 0.049(3) 0.038(3) 0.035(3) -0.006(3) 0.001(3) -0.010(2)
    C11 0.061(4) 0.049(4) 0.052(4) -0.019(3) 0.001(3) -0.013(3)
    C12 0.079(5) 0.066(5) 0.071(5) -0.030(4) 0.011(4) -0.021(4)
    C13 0.106(7) 0.050(4) 0.063(5) -0.027(4) 0.024(5) -0.011(4)
    C14 0.097(6) 0.046(4) 0.046(4) -0.005(4) 0.004(4) -0.007(3)
    C15 0.065(4) 0.043(3) 0.043(3) 0.001(3) 0.002(3) -0.017(3)
    C16 0.082(6) 0.072(5) 0.070(5) 0.004(4) -0.026(4) -0.017(4)
    C17 0.042(3) 0.042(3) 0.031(3) -0.008(3) 0.001(2) -0.004(2)
    C18 0.043(3) 0.037(3) 0.037(3) -0.008(3) 0.003(3) -0.007(2)
    C19 0.063(4) 0.049(4) 0.059(4) -0.006(3) 0.006(3) -0.025(3)
    C20 0.086(6) 0.047(4) 0.076(5) -0.003(4) 0.011(4) -0.031(4)
    C21 0.062(5) 0.060(4) 0.078(5) 0.011(4) 0.009(4) -0.020(4)
    C22 0.047(4) 0.074(5) 0.070(5) 0.007(4) -0.009(3) -0.023(4)
    C23 0.051(4) 0.059(4) 0.048(3) -0.002(3) -0.002(3) -0.016(3)
    C24 0.057(5) 0.116(7) 0.091(6) 0.004(5) -0.022(4) -0.057(5)
    C25 0.048(4) 0.046(3) 0.034(3) 0.001(3) 0.007(3) -0.012(3)
    C26 0.043(3) 0.033(3) 0.047(3) -0.005(2) 0.001(3) -0.007(3)
    C27 0.061(4) 0.045(3) 0.041(3) -0.003(3) 0.003(3) -0.008(3)
    C28 0.073(5) 0.067(5) 0.049(4) -0.007(4) 0.012(4) -0.002(3)
    C29 0.097(7) 0.068(5) 0.072(5) -0.031(5) 0.008(5) 0.014(4)
    C30 0.094(6) 0.055(4) 0.084(6) -0.038(4) -0.007(5) -0.009(4)
    C31 0.057(4) 0.047(4) 0.059(4) -0.014(3) -0.008(3) -0.008(3)
    C32 0.099(6) 0.056(4) 0.083(5) -0.016(4) -0.017(5) -0.025(4)
    C33 0.042(4) 0.117(7) 0.086(5) -0.023(4) 0.008(4) -0.065(5)
    C34 0.057(4) 0.075(5) 0.075(5) -0.017(4) -0.012(4) -0.029(4)
    C35 0.059(4) 0.066(4) 0.053(4) -0.008(3) -0.004(3) -0.024(3)
    C36 0.058(5) 0.078(5) 0.084(5) -0.014(4) -0.013(4) -0.017(4)
_geom_special_details
;
All e.s.d.'s (except the e.s.d. in the dihedral angle between two l.s. planes)
are estimated using the full covariance matrix. The cell e.s.d.'s are taken
into account individually in the estimation of e.s.d.'s in distances, angles
and torsion angles; correlations between e.s.d.'s in cell parameters are only
used when they are defined by crystal symmetry. An approximate (isotropic)
treatment of cell e.s.d.'s is used for estimating e.s.d.'s involving l.s.
planes.
;
loop_
    _geom_bond_atom_site_label_1
    _geom_bond_atom_site_label_2
    _geom_bond_site_symmetry_2
    _geom_bond_distance
    _geom_bond_publ_flag
    Cu1 O7 . 1.928(4) ?
    Cu1 O3 . 1.952(4) ?
    Cu1 O1 . 1.975(4) ?
    Cu1 O5 . 2.017(4) ?
    Cu1 O9 . 2.149(4) ?
    Cu1 Cu2 . 2.6005(11) ?
    Cu2 O2 . 1.931(4) ?
    Cu2 O6 . 1.954(4) ?
    Cu2 O8 . 1.993(4) ?
    Cu2 O4 . 2.008(4) ?
    Cu2 O10 . 2.161(4) ?
    O1 C1 . 1.269(7) ?
    O2 C1 . 1.271(7) ?
    O3 C9 . 1.269(6) ?
    O4 C9 . 1.270(6) ?
    O5 C17 . 1.275(6) ?
    O6 C17 . 1.252(6) ?
    O7 C25 . 1.268(7) ?
    O8 C25 . 1.271(6) ?
    O9 C33 . 1.405(7) ?
    O9 H91 . 0.8523 ?
    O10 C35 . 1.442(7) ?
    O10 H101 . 0.8558 ?
    C1 C2 . 1.500(8) ?
    C2 C3 . 1.382(8) ?
    C2 C7 . 1.391(9) ?
    C3 C4 . 1.389(9) ?
    C3 H6A . 0.9300 ?
    C4 C5 . 1.361(11) ?
    C4 H1A . 0.9300 ?
    C5 C6 . 1.363(11) ?
    C5 H16A . 0.9300 ?
    C6 C7 . 1.405(10) ?
    C6 H2A . 0.9300 ?
    C7 C8 . 1.501(10) ?
    C8 H86A . 0.9600 ?
    C8 H86B . 0.9600 ?
    C8 H86C . 0.9600 ?
    C9 C10 . 1.502(7) ?
    C10 C11 . 1.378(8) ?
    C10 C15 . 1.385(8) ?
    C11 C12 . 1.375(9) ?
    C11 H12A . 0.9300 ?
    C12 C13 . 1.377(10) ?
    C12 H83A . 0.9300 ?
    C13 C14 . 1.347(10) ?
    C13 H15A . 0.9300 ?
    C14 C15 . 1.400(9) ?
    C14 H29A . 0.9300 ?
    C15 C16 . 1.509(9) ?
    C16 H21A . 0.9600 ?
    C16 H21B . 0.9600 ?
    C16 H21C . 0.9600 ?
    C17 C18 . 1.495(8) ?
    C18 C19 . 1.389(8) ?
    C18 C23 . 1.402(8) ?
    C19 C20 . 1.378(9) ?
    C19 H18A . 0.9300 ?
    C20 C21 . 1.372(10) ?
    C20 H4A . 0.9300 ?
    C21 C22 . 1.367(10) ?
    C21 H7A . 0.9300 ?
    C22 C23 . 1.397(9) ?
    C22 H41A . 0.9300 ?
    C23 C24 . 1.500(9) ?
    C24 H68A . 0.9600 ?
    C24 H68B . 0.9600 ?
    C24 H68C . 0.9600 ?
    C25 C26 . 1.498(7) ?
    C26 C31 . 1.389(8) ?
    C26 C27 . 1.399(8) ?
    C27 C28 . 1.378(8) ?
    C27 H20A . 0.9300 ?
    C28 C29 . 1.374(11) ?
    C28 H65A . 0.9300 ?
    C29 C30 . 1.376(11) ?
    C29 H61A . 0.9300 ?
    C30 C31 . 1.401(9) ?
    C30 H66A . 0.9300 ?
    C31 C32 . 1.503(10) ?
    C32 H70A . 0.9600 ?
    C32 H70B . 0.9600 ?
    C32 H70C . 0.9600 ?
    C33 C34 . 1.479(9) ?
    C33 H24A . 0.9700 ?
    C33 H24B . 0.9700 ?
    C34 H71A . 0.9600 ?
    C34 H71B . 0.9600 ?
    C34 H71C . 0.9600 ?
    C35 C36 . 1.482(9) ?
    C35 H10A . 0.9700 ?
    C35 H10B . 0.9700 ?
    C36 H64A . 0.9600 ?
    C36 H64B . 0.9600 ?
    C36 H64C . 0.9600 ?
loop_
    _geom_angle_atom_site_label_1
    _geom_angle_atom_site_label_2
    _geom_angle_atom_site_label_3
    _geom_angle_site_symmetry_1
    _geom_angle_site_symmetry_3
    _geom_angle
    _geom_angle_publ_flag
    O7 Cu1 O3 . . 172.78(16) ?
    O7 Cu1 O1 . . 90.04(18) ?
    O3 Cu1 O1 . . 90.54(18) ?
    O7 Cu1 O5 . . 89.64(17) ?
    O3 Cu1 O5 . . 87.92(17) ?
    O1 Cu1 O5 . . 164.85(16) ?
    O7 Cu1 O9 . . 93.24(15) ?
    O3 Cu1 O9 . . 93.82(15) ?
    O1 Cu1 O9 . . 97.89(16) ?
    O5 Cu1 O9 . . 97.25(15) ?
    O7 Cu1 Cu2 . . 87.80(12) ?
    O3 Cu1 Cu2 . . 85.12(11) ?
    O1 Cu1 Cu2 . . 82.78(12) ?
    O5 Cu1 Cu2 . . 82.07(11) ?
    O9 Cu1 Cu2 . . 178.76(11) ?
    O2 Cu2 O6 . . 171.58(17) ?
    O2 Cu2 O8 . . 90.35(18) ?
    O6 Cu2 O8 . . 90.75(17) ?
    O2 Cu2 O4 . . 90.02(18) ?
    O6 Cu2 O4 . . 86.69(17) ?
    O8 Cu2 O4 . . 164.46(15) ?
    O2 Cu2 O10 . . 96.24(17) ?
    O6 Cu2 O10 . . 91.96(17) ?
    O8 Cu2 O10 . . 95.56(16) ?
    O4 Cu2 O10 . . 99.84(16) ?
    O2 Cu2 Cu1 . . 85.76(12) ?
    O6 Cu2 Cu1 . . 86.17(11) ?
    O8 Cu2 Cu1 . . 80.87(11) ?
    O4 Cu2 Cu1 . . 83.67(11) ?
    O10 Cu2 Cu1 . . 175.93(12) ?
    C1 O1 Cu1 . . 122.8(4) ?
    C1 O2 Cu2 . . 122.0(4) ?
    C9 O3 Cu1 . . 122.4(4) ?
    C9 O4 Cu2 . . 121.0(3) ?
    C17 O5 Cu1 . . 121.7(4) ?
    C17 O6 Cu2 . . 121.4(4) ?
    C25 O7 Cu1 . . 119.6(3) ?
    C25 O8 Cu2 . . 124.4(4) ?
    C33 O9 Cu1 . . 122.3(4) ?
    C33 O9 H91 . . 130.1 ?
    Cu1 O9 H91 . . 99.7 ?
    C35 O10 Cu2 . . 121.6(3) ?
    C35 O10 H101 . . 96.1 ?
    Cu2 O10 H101 . . 128.2 ?
    O1 C1 O2 . . 124.0(6) ?
    O1 C1 C2 . . 120.0(6) ?
    O2 C1 C2 . . 116.0(6) ?
    C3 C2 C7 . . 120.0(6) ?
    C3 C2 C1 . . 117.1(6) ?
    C7 C2 C1 . . 122.9(6) ?
    C2 C3 C4 . . 121.2(7) ?
    C2 C3 H6A . . 119.4 ?
    C4 C3 H6A . . 119.4 ?
    C5 C4 C3 . . 119.0(8) ?
    C5 C4 H1A . . 120.5 ?
    C3 C4 H1A . . 120.5 ?
    C4 C5 C6 . . 120.6(8) ?
    C4 C5 H16A . . 119.7 ?
    C6 C5 H16A . . 119.7 ?
    C5 C6 C7 . . 121.9(8) ?
    C5 C6 H2A . . 119.0 ?
    C7 C6 H2A . . 119.0 ?
    C2 C7 C6 . . 117.3(7) ?
    C2 C7 C8 . . 124.2(6) ?
    C6 C7 C8 . . 118.5(7) ?
    C7 C8 H86A . . 109.5 ?
    C7 C8 H86B . . 109.5 ?
    H86A C8 H86B . . 109.5 ?
    C7 C8 H86C . . 109.5 ?
    H86A C8 H86C . . 109.5 ?
    H86B C8 H86C . . 109.5 ?
    O3 C9 O4 . . 124.9(5) ?
    O3 C9 C10 . . 115.2(5) ?
    O4 C9 C10 . . 119.8(5) ?
    C11 C10 C15 . . 120.1(5) ?
    C11 C10 C9 . . 116.5(5) ?
    C15 C10 C9 . . 123.5(5) ?
    C12 C11 C10 . . 121.3(6) ?
    C12 C11 H12A . . 119.3 ?
    C10 C11 H12A . . 119.3 ?
    C11 C12 C13 . . 118.9(7) ?
    C11 C12 H83A . . 120.6 ?
    C13 C12 H83A . . 120.6 ?
    C14 C13 C12 . . 120.2(7) ?
    C14 C13 H15A . . 119.9 ?
    C12 C13 H15A . . 119.9 ?
    C13 C14 C15 . . 122.3(7) ?
    C13 C14 H29A . . 118.9 ?
    C15 C14 H29A . . 118.9 ?
    C10 C15 C14 . . 117.3(6) ?
    C10 C15 C16 . . 123.1(6) ?
    C14 C15 C16 . . 119.5(6) ?
    C15 C16 H21A . . 109.5 ?
    C15 C16 H21B . . 109.5 ?
    H21A C16 H21B . . 109.5 ?
    C15 C16 H21C . . 109.5 ?
    H21A C16 H21C . . 109.5 ?
    H21B C16 H21C . . 109.5 ?
    O6 C17 O5 . . 124.8(5) ?
    O6 C17 C18 . . 119.1(5) ?
    O5 C17 C18 . . 116.1(5) ?
    C19 C18 C23 . . 119.4(6) ?
    C19 C18 C17 . . 117.8(5) ?
    C23 C18 C17 . . 122.8(6) ?
    C20 C19 C18 . . 121.7(7) ?
    C20 C19 H18A . . 119.1 ?
    C18 C19 H18A . . 119.1 ?
    C21 C20 C19 . . 119.3(7) ?
    C21 C20 H4A . . 120.4 ?
    C19 C20 H4A . . 120.4 ?
    C22 C21 C20 . . 119.7(7) ?
    C22 C21 H7A . . 120.2 ?
    C20 C21 H7A . . 120.2 ?
    C21 C22 C23 . . 122.8(7) ?
    C21 C22 H41A . . 118.6 ?
    C23 C22 H41A . . 118.6 ?
    C22 C23 C18 . . 117.2(6) ?
    C22 C23 C24 . . 119.1(6) ?
    C18 C23 C24 . . 123.6(6) ?
    C23 C24 H68A . . 109.5 ?
    C23 C24 H68B . . 109.5 ?
    H68A C24 H68B . . 109.5 ?
    C23 C24 H68C . . 109.5 ?
    H68A C24 H68C . . 109.5 ?
    H68B C24 H68C . . 109.5 ?
    O7 C25 O8 . . 124.5(5) ?
    O7 C25 C26 . . 117.4(5) ?
    O8 C25 C26 . . 118.0(5) ?
    C31 C26 C27 . . 120.7(5) ?
    C31 C26 C25 . . 123.0(5) ?
    C27 C26 C25 . . 116.3(5) ?
    C28 C27 C26 . . 120.7(6) ?
    C28 C27 H20A . . 119.7 ?
    C26 C27 H20A . . 119.7 ?
    C29 C28 C27 . . 119.1(7) ?
    C29 C28 H65A . . 120.4 ?
    C27 C28 H65A . . 120.4 ?
    C28 C29 C30 . . 120.4(7) ?
    C28 C29 H61A . . 119.8 ?
    C30 C29 H61A . . 119.8 ?
    C29 C30 C31 . . 121.9(7) ?
    C29 C30 H66A . . 119.0 ?
    C31 C30 H66A . . 119.0 ?
    C26 C31 C30 . . 117.1(7) ?
    C26 C31 C32 . . 123.7(6) ?
    C30 C31 C32 . . 119.2(6) ?
    C31 C32 H70A . . 109.5 ?
    C31 C32 H70B . . 109.5 ?
    H70A C32 H70B . . 109.5 ?
    C31 C32 H70C . . 109.5 ?
    H70A C32 H70C . . 109.5 ?
    H70B C32 H70C . . 109.5 ?
    O9 C33 C34 . . 114.9(6) ?
    O9 C33 H24A . . 108.6 ?
    C34 C33 H24A . . 108.6 ?
    O9 C33 H24B . . 108.6 ?
    C34 C33 H24B . . 108.6 ?
    H24A C33 H24B . . 107.5 ?
    C33 C34 H71A . . 109.5 ?
    C33 C34 H71B . . 109.5 ?
    H71A C34 H71B . . 109.5 ?
    C33 C34 H71C . . 109.5 ?
    H71A C34 H71C . . 109.5 ?
    H71B C34 H71C . . 109.5 ?
    O10 C35 C36 . . 111.8(5) ?
    O10 C35 H10A . . 109.3 ?
    C36 C35 H10A . . 109.3 ?
    O10 C35 H10B . . 109.3 ?
    C36 C35 H10B . . 109.3 ?
    H10A C35 H10B . . 107.9 ?
    C35 C36 H64A . . 109.5 ?
    C35 C36 H64B . . 109.5 ?
    H64A C36 H64B . . 109.5 ?
    C35 C36 H64C . . 109.5 ?
    H64A C36 H64C . . 109.5 ?
    H64B C36 H64C . . 109.5 ?
loop_
    _geom_hbond_atom_site_label_D
    _geom_hbond_atom_site_label_H
    _geom_hbond_atom_site_label_A
    _geom_hbond_site_symmetry_D
    _geom_hbond_site_symmetry_H
    _geom_hbond_site_symmetry_A
    _geom_hbond_distance_DH
    _geom_hbond_distance_HA
    _geom_hbond_distance_DA
    _geom_hbond_angle_DHA
    _geom_hbond_publ_flag
    O9 H91 O5 . . 2_666 0.85 2.04 2.841(6) 156 y
    O10 H101 O4 . . 2_665 0.86 2.00 2.831(6) 162 y
