# Supplementary material for: Tetra-μ-2-methyl­benzoato-κ8 O:O′-bis­[(ethanol-κO)copper(II)]
Source: Acta Crystallogr Sect E Struct Rep Online. 2011 Oct 22;67(Pt 11):m1565. doi: 10.1107/S1600536811042322 (PMC3246983; doi:10.1107/S1600536811042322)
Supplement: Supplementary file 2 [file e-67-m1565-Isup2.hkl]

# 
# h,k,l, Fc-squared, Fo-squared, sigma(Fo-squared) and status flag 
# 
data_I
_shelx_title ' tref in P1                  New: P-1' 
_shelx_refln_list_code          4 
_shelx_F_calc_maximum      254.56 
_exptl_crystal_F_000       788.00 
_reflns_d_resolution_high  0.7710 
 
loop_ 
 _symmetry_equiv_pos_as_xyz 
 'x, y, z' 
 '-x, -y, -z' 
 
_cell_length_a    10.9890 
_cell_length_b    12.3690 
_cell_length_c    14.1430 
_cell_angle_alpha  66.580 
_cell_angle_beta   87.790 
_cell_angle_gamma  85.460 
 
_shelx_F_squared_multiplier     1.000 
 
loop_ 
 _refln_index_h 
 _refln_index_k 
 _refln_index_l 
 _refln_F_squared_calc 
 _refln_F_squared_meas 
 _refln_F_squared_sigma 
 _refln_observed_status 
   2   0   0     2300.17     2062.76     17.92 o 
   3   0   0      655.50      689.88     15.58 o 
   4   0   0     1948.75     1999.32     23.89 o 
   5   0   0     2781.15     2734.65     39.34 o 
   6   0   0     1236.08     1246.51     34.42 o 
   7   0   0      582.66      615.98     22.79 o 
   8   0   0      165.64      209.09     20.43 o 
   9   0   0       11.35        1.51     10.77 o 
  10   0   0        0.64      -13.20     17.35 o 
  11   0   0        6.05        7.87     17.41 o 
  12   0   0       35.27       20.97     26.23 o 
  13   0   0        0.02       -0.34     17.32 o 
  14   0   0       27.90        1.39     16.76 o 
 -14   1   0        7.56       37.70     51.19 o 
 -13   1   0        0.59       -9.23     17.73 o 
 -12   1   0       71.60       88.88     23.91 o 
 -11   1   0       16.76       29.16     20.06 o 
 -10   1   0        0.55       21.17     13.93 o 
  -9   1   0        3.55        6.15     18.17 o 
  -8   1   0      666.36      661.17     21.68 o 
  -7   1   0     1147.25     1146.00     33.29 o 
  -6   1   0      949.14     1025.52     22.57 o 
  -5   1   0      643.74      557.11     18.66 o 
  -4   1   0      650.88      581.31     14.62 o 
  -3   1   0     7712.57     7503.68     87.38 o 
  -2   1   0    32362.94    34963.00    345.22 o 
   2   1   0     3119.22     2918.04     27.61 o 
   3   1   0     1647.12     1442.43     23.37 o 
   4   1   0     4434.42     4265.44     41.10 o 
   5   1   0        9.41       14.12     12.61 o 
   6   1   0      180.95      212.00     16.87 o 
   7   1   0      210.61      278.63     20.43 o 
   8   1   0      225.71      284.78     32.53 o 
   9   1   0      152.70      171.21     29.76 o 
  10   1   0        3.72        1.68     11.83 o 
  11   1   0       19.39        5.72     14.93 o 
  12   1   0        0.03       -8.57     41.36 o 
  13   1   0        0.08        2.98     16.66 o 
  14   1   0       30.38       -8.72     24.58 o 
 -13   2   0        9.15       26.73     39.59 o 
 -12   2   0       57.55       41.99     18.24 o 
 -11   2   0       78.07       73.66     27.99 o 
 -10   2   0       16.46       33.72     23.73 o 
  -9   2   0       26.77       42.91     15.91 o 
  -8   2   0      278.93      269.68     16.55 o 
  -7   2   0        0.36        6.71      8.46 o 
  -6   2   0      525.97      486.78     14.41 o 
  -5   2   0      536.70      619.98     20.13 o 
  -4   2   0     1130.56     1112.99     17.79 o 
  -3   2   0      168.40      154.51      8.63 o 
  -2   2   0     2993.07     2885.94     20.97 o 
  -1   2   0     9111.31     8650.80     60.36 o 
   0   2   0     4491.04     4090.01     21.66 o 
   1   2   0    33655.23    36814.86    263.80 o 
   2   2   0     2063.08     1979.94     23.18 o 
   3   2   0      612.28      680.21     16.67 o 
   4   2   0     2944.67     3009.08     34.23 o 
   5   2   0       58.41       42.49     11.23 o 
   6   2   0       81.57       65.97     12.82 o 
   7   2   0     1528.99     1598.94     31.02 o 
   8   2   0      463.35      466.09     23.07 o 
   9   2   0      355.94      408.27     29.75 o 
  10   2   0       66.56       94.89     24.07 o 
  11   2   0        4.72       13.71     17.51 o 
  12   2   0       16.87        4.72     20.24 o 
  13   2   0        0.25        0.29     14.95 o 
  14   2   0       10.99        3.83     19.81 o 
 -13   3   0       30.63        9.30     16.44 o 
 -12   3   0       59.24       34.78     38.83 o 
 -11   3   0       66.83       70.80     28.07 o 
 -10   3   0       67.29       81.79     19.19 o 
  -9   3   0       72.24       73.43     16.62 o 
  -8   3   0       55.12       57.10     14.27 o 
  -7   3   0        0.90       11.05     14.31 o 
  -6   3   0        1.01       -1.01      5.96 o 
  -5   3   0      349.84      296.45     28.62 o 
  -4   3   0      821.56      850.52     15.81 o 
  -3   3   0      798.12      717.76     12.85 o 
  -2   3   0     2331.78     2001.01     26.23 o 
  -1   3   0     8418.84     7790.62     47.90 o 
   0   3   0     3977.95     3516.88     26.32 o 
   1   3   0     1007.26     1036.60     19.68 o 
   2   3   0    15132.06    14740.20    114.92 o 
   3   3   0       53.62       87.00     26.23 o 
   4   3   0      599.63      651.25     18.36 o 
   5   3   0      575.88      541.43     19.16 o 
   6   3   0        6.12       13.24     11.98 o 
   7   3   0     1603.08     1678.65     33.61 o 
   8   3   0     1309.38     1312.27     37.57 o 
   9   3   0      685.76      723.30     48.67 o 
  10   3   0      137.55      153.25     23.76 o 
  11   3   0        2.41       17.72     32.03 o 
  12   3   0       70.22       17.69     20.88 o 
  13   3   0       27.48       51.14     33.03 o 
  14   3   0       11.38       32.03     36.31 o 
 -13   4   0       24.62       23.84     28.87 o 
 -12   4   0       55.76       38.68     37.57 o 
 -11   4   0      107.79      144.24     19.35 o 
 -10   4   0      196.95      212.93     45.64 o 
  -9   4   0       61.77       73.83     14.39 o 
  -8   4   0        0.06       12.95     11.64 o 
  -7   4   0       12.83       15.03     16.01 o 
  -6   4   0        3.25        1.71      6.62 o 
  -5   4   0      158.14      163.67      9.29 o 
  -4   4   0     1673.90     1721.65     29.07 o 
  -3   4   0      487.35      406.32     13.56 o 
  -2   4   0       16.47       60.68      5.57 o 
  -1   4   0      819.21      699.71     15.55 o 
   0   4   0      387.87      292.80      9.76 o 
   1   4   0      467.23      374.72     13.10 o 
   2   4   0      928.22      833.35     18.54 o 
   3   4   0     1092.32     1104.61     22.10 o 
   4   4   0      293.70      377.47     17.21 o 
   5   4   0      182.33      148.06     19.17 o 
   6   4   0     1362.42     1345.20     30.13 o 
   7   4   0     1254.80     1252.71     32.26 o 
   8   4   0     1784.83     1759.89     85.74 o 
   9   4   0      535.93      603.93     34.29 o 
  10   4   0        2.20       -4.03     23.20 o 
  11   4   0        0.23      -12.29     19.60 o 
  12   4   0        0.04      -33.03     33.03 o 
  13   4   0        7.87        3.28     29.25 o 
 -13   5   0        0.39        1.53     13.44 o 
 -12   5   0       50.43       18.35     19.07 o 
 -11   5   0      174.08      246.38     76.38 o 
 -10   5   0      227.96      305.53     20.83 o 
  -9   5   0       84.42       93.38     13.74 o 
  -8   5   0      140.15      141.45     19.08 o 
  -7   5   0      690.55      682.98     18.06 o 
  -6   5   0       22.72       17.75      9.14 o 
  -5   5   0      386.31      417.12     17.84 o 
  -4   5   0       98.68       78.16     10.85 o 
  -3   5   0     2052.47     2187.42     25.99 o 
  -2   5   0     1294.00     1195.27     26.86 o 
  -1   5   0     2090.86     1914.55     22.04 o 
   0   5   0       56.01       45.54      7.67 o 
   1   5   0     1722.48     1678.96     19.15 o 
   2   5   0     1533.79     1559.97     25.14 o 
   3   5   0      553.35      615.20     22.70 o 
   4   5   0      382.79      394.77     22.34 o 
   5   5   0     1311.50     1153.87     41.53 o 
   6   5   0     2013.26     1990.37     47.03 o 
   7   5   0     2226.60     2324.11     50.19 o 
   8   5   0     2053.83     2164.62     61.53 o 
   9   5   0      729.97      803.15     34.77 o 
  10   5   0       25.33       24.46     21.40 o 
  11   5   0       21.99       39.86     28.52 o 
  12   5   0       14.54       -3.09     19.24 o 
  13   5   0       49.73       27.77     27.34 o 
 -12   6   0       37.20       18.89     16.17 o 
 -11   6   0      202.61        2.19     23.73 o 
 -10   6   0      270.91      276.31     78.35 o 
  -9   6   0      107.28       78.87     35.91 o 
  -8   6   0      143.09      155.18     22.04 o 
  -7   6   0        4.29       14.19     11.08 o 
  -6   6   0       19.93       22.49     10.42 o 
  -5   6   0       95.94       95.09     11.85 o 
  -4   6   0       25.08       23.30      7.20 o 
  -3   6   0      847.25      876.34     15.14 o 
  -2   6   0     4149.54     4122.77     51.52 o 
  -1   6   0     2633.33     2489.20     24.29 o 
   0   6   0     3184.16     3195.62     86.75 o 
   1   6   0     2718.29     2556.50     32.09 o 
   2   6   0      383.20      350.44     17.19 o 
   3   6   0      237.37      272.51     17.90 o 
   4   6   0        8.12       16.73     13.28 o 
   5   6   0     1883.90     1826.77     42.92 o 
   6   6   0     4082.35     4001.69     58.20 o 
   7   6   0     3362.87     3521.39     58.16 o 
   8   6   0      775.12      892.87     51.06 o 
   9   6   0       85.41      119.75     42.60 o 
  10   6   0       15.86       -1.68     19.01 o 
  11   6   0       34.92       11.47     27.31 o 
  12   6   0        1.52       14.43     24.16 o 
  13   6   0       10.76        7.14     28.93 o 
 -12   7   0       36.32       -1.57     24.96 o 
 -11   7   0      146.51       -0.49     11.29 o 
 -10   7   0      159.27        1.50     11.69 o 
  -9   7   0       12.80       12.33     18.31 o 
  -8   7   0       42.31       24.48     13.34 o 
  -7   7   0        4.34       -5.00     10.16 o 
  -6   7   0      242.03      290.93     26.23 o 
  -5   7   0       27.13       57.63     10.87 o 
  -4   7   0       63.58       77.84     10.47 o 
  -3   7   0      232.43      205.24     10.77 o 
  -2   7   0     3080.66     3175.83     33.34 o 
  -1   7   0     3641.56     3652.66     45.70 o 
   0   7   0      306.96      327.14     17.67 o 
   1   7   0      286.50      258.46     14.50 o 
   2   7   0       66.89       63.80     11.29 o 
   3   7   0      286.71      250.02     19.33 o 
   4   7   0      788.32      781.97     27.87 o 
   5   7   0     2028.51     2046.01     41.61 o 
   6   7   0     1584.81     1754.77     65.19 o 
   7   7   0      291.62      370.18     52.58 o 
   8   7   0       42.81       52.29     28.35 o 
   9   7   0        9.39       12.94     21.90 o 
  10   7   0        0.51        2.38     19.34 o 
  11   7   0        1.56      -10.40     23.80 o 
  12   7   0        8.93       -9.67     25.66 o 
 -11   8   0       24.33        0.52     17.16 o 
 -10   8   0       71.89        1.90     17.66 o 
  -9   8   0       21.03       26.35     31.90 o 
  -8   8   0       12.26       11.96     18.91 o 
  -7   8   0       11.13       -1.65     10.19 o 
  -6   8   0      147.02      185.54     13.45 o 
  -5   8   0        8.99        6.22      9.97 o 
  -4   8   0       18.83       30.32     10.47 o 
  -3   8   0       82.98       95.42     11.50 o 
  -2   8   0      780.79      791.85     19.29 o 
  -1   8   0     1437.02     1371.78     26.52 o 
   0   8   0      196.96      232.61     15.26 o 
   1   8   0       69.08       70.87     11.42 o 
   2   8   0      211.10      199.86     15.92 o 
   3   8   0      807.59      850.42     35.56 o 
   4   8   0      140.04      171.03     32.53 o 
   5   8   0       33.01       59.32     20.39 o 
   6   8   0      224.37      287.29     33.57 o 
   7   8   0      885.47     1020.69     40.42 o 
   8   8   0      597.02      777.40    100.36 o 
   9   8   0        9.55       -1.71     18.70 o 
  10   8   0       15.77       -4.24     25.82 o 
  11   8   0        1.82        0.76     19.44 o 
  12   8   0       11.83       18.49     29.24 o 
 -10   9   0       10.88       -1.99     12.24 o 
  -9   9   0       14.70       -2.41     14.27 o 
  -8   9   0        5.07        7.45     10.83 o 
  -7   9   0        0.13        4.03     10.89 o 
  -6   9   0       11.65        0.52      7.52 o 
  -5   9   0       15.69       22.78     14.46 o 
  -4   9   0        9.19        8.10     11.92 o 
  -3   9   0       62.25       54.06     13.45 o 
  -2   9   0      162.74      222.33     20.69 o 
  -1   9   0        1.90       -2.08      9.33 o 
   0   9   0       86.87       99.57     15.54 o 
   1   9   0       70.95       72.14     14.70 o 
   2   9   0        5.50        3.56      9.93 o 
   3   9   0      123.70      122.49     15.78 o 
   4   9   0       60.56       77.57     26.44 o 
   5   9   0      769.73      927.13     43.49 o 
   6   9   0      994.28     1274.44    121.42 o 
   7   9   0      777.07      865.54     41.63 o 
   8   9   0      575.51      688.33     42.54 o 
   9   9   0       26.50        1.75     33.02 o 
  10   9   0        5.85        4.16     29.27 o 
  11   9   0        1.67        4.84     31.19 o 
  -9  10   0       30.67       -0.06     10.24 o 
  -8  10   0       20.05       20.94     18.19 o 
  -7  10   0        0.03        4.82     12.97 o 
  -6  10   0        3.15      -12.71     12.71 o 
  -5  10   0       11.94       18.77     11.19 o 
  -4  10   0      152.48      142.61     19.06 o 
  -3  10   0       75.85       74.99     12.44 o 
  -2  10   0        3.12       13.29     12.82 o 
  -1  10   0      198.24      221.40     23.60 o 
   0  10   0      146.58      182.17     24.02 o 
   1  10   0       66.15       67.47     15.57 o 
   2  10   0       94.04       89.98     18.25 o 
   3  10   0       33.26       55.46     15.65 o 
   4  10   0      721.75      903.75     33.99 o 
   5  10   0     1034.63     1168.45     63.73 o 
   6  10   0      648.63      795.58     44.26 o 
   7  10   0      388.22      510.48     39.09 o 
   8  10   0      381.10      424.04     50.57 o 
   9  10   0      174.30      170.90    119.78 o 
  10  10   0        0.86        0.85     21.66 o 
  11  10   0       34.73       -2.79     25.67 o 
  -8  11   0        5.93        8.13     14.05 o 
  -7  11   0        0.04        5.18     14.19 o 
  -6  11   0        7.09        4.76     12.95 o 
  -5  11   0        3.17        7.53     11.01 o 
  -4  11   0       10.90       12.05     15.16 o 
  -3  11   0       44.08       29.63     13.10 o 
  -2  11   0      181.87      176.46     20.57 o 
  -1  11   0       79.51       84.68     21.65 o 
   0  11   0        5.63        2.98     12.59 o 
   1  11   0       82.31       91.31     29.76 o 
   2  11   0       51.83       51.12     20.39 o 
   3  11   0      130.10      183.84     22.88 o 
   4  11   0      253.90      371.81     24.63 o 
   5  11   0      805.87      943.63     32.80 o 
   6  11   0      919.11     1075.88     54.38 o 
   7  11   0      652.07      771.94     55.07 o 
   8  11   0      175.81      231.79     39.47 o 
   9  11   0       99.29      145.42     46.55 o 
  10  11   0        1.98       20.35     32.18 o 
  -7  12   0        0.49        7.98     15.94 o 
  -6  12   0        0.34        2.71     15.15 o 
  -5  12   0        5.59       -0.77      9.50 o 
  -4  12   0        1.23       -5.20     22.82 o 
  -3  12   0       17.66       17.84     13.73 o 
  -2  12   0       11.74        1.15     14.47 o 
  -1  12   0        3.77       15.84     16.73 o 
   0  12   0      105.69       94.96     22.03 o 
   1  12   0        4.14        1.00     16.11 o 
   2  12   0        2.19       25.20     16.26 o 
   3  12   0      117.08       68.53     26.08 o 
   4  12   0      369.84      534.96     32.06 o 
   5  12   0      532.52      617.92     31.64 o 
   6  12   0      727.05      695.84    120.45 o 
   7  12   0      425.58      492.12     44.84 o 
   8  12   0       24.26       36.00     32.80 o 
   9  12   0       10.85       42.01     56.77 o 
  -5  13   0      105.12       76.41     65.19 o 
  -4  13   0      108.35       67.23     59.51 o 
  -3  13   0        8.38       12.48     21.28 o 
  -2  13   0       30.56       33.28     16.77 o 
  -1  13   0       68.04       51.17     35.11 o 
   0  13   0        3.84       -4.59     16.94 o 
   1  13   0        7.69       21.67     20.18 o 
   2  13   0       41.85       70.68     27.49 o 
   3  13   0      105.22      151.78     27.38 o 
   4  13   0      332.30      341.01    121.03 o 
   5  13   0      229.94      150.84     66.20 o 
   6  13   0      217.68      139.47     71.97 o 
   7  13   0       74.56       61.94     29.20 o 
  -3  14   0        0.14       16.02     24.89 o 
  -2  14   0        0.46       14.45     22.01 o 
  -1  14   0       13.92       42.19     23.30 o 
   0  14   0        0.16       29.64     34.80 o 
   1  14   0        3.10       10.46     26.18 o 
   2  14   0       15.47       30.66     30.40 o 
   3  14   0       81.74       42.25     38.46 o 
   4  14   0       84.23       76.38     35.31 o 
   5  14   0       75.19       51.16     29.67 o 
  -4 -14   1       15.35      -75.90     75.90 o 
  -3 -14   1        1.72      -27.95     31.25 o 
  -2 -14   1        4.02       -2.56     23.20 o 
  -1 -14   1        9.72       -3.98     19.45 o 
   0 -14   1       10.30       22.36     46.02 o 
   1 -14   1      102.73      102.07     27.98 o 
   2 -14   1      104.98      135.12     22.91 o 
  -6 -13   1       90.95       40.35     28.72 o 
  -5 -13   1       99.76       66.05     37.93 o 
  -4 -13   1       46.37       21.14     20.05 o 
  -3 -13   1       14.22       -3.91     20.65 o 
  -2 -13   1       32.54       18.84     21.75 o 
  -1 -13   1        2.33       -1.52     20.77 o 
   0 -13   1       21.80       43.45     22.79 o 
   1 -13   1      360.82      354.44     49.81 o 
   2 -13   1      420.67      485.61     26.36 o 
   3 -13   1      161.28      161.95     57.22 o 
   4 -13   1       34.70       33.87     25.47 o 
   5 -13   1        5.27        6.41     18.61 o 
  -8 -12   1       10.44       -9.37     23.60 o 
  -7 -12   1       18.16       11.63     20.93 o 
  -6 -12   1       98.86       66.77     28.18 o 
  -5 -12   1      116.76       58.56     30.07 o 
  -4 -12   1       93.55      112.14     23.00 o 
  -3 -12   1       37.91       54.63     21.75 o 
  -2 -12   1       53.44       53.82     21.15 o 
  -1 -12   1      274.68      280.89     34.88 o 
   0 -12   1      107.83      140.42     24.72 o 
   1 -12   1      139.43      171.54     24.85 o 
   2 -12   1      242.38      219.54     40.65 o 
   3 -12   1      126.90      131.18     46.88 o 
   4 -12   1       29.54       36.20     34.80 o 
   5 -12   1       20.61       12.97     12.90 o 
   6 -12   1       28.14       14.16     14.26 o 
  -9 -11   1       43.87       57.25     36.82 o 
  -8 -11   1       57.32       35.43     31.03 o 
  -7 -11   1        0.72        1.92     21.04 o 
  -6 -11   1      116.77       59.11     30.11 o 
  -5 -11   1      124.95      134.00     30.03 o 
  -4 -11   1       10.19       32.21     24.00 o 
  -3 -11   1        9.49        5.47     15.77 o 
  -2 -11   1        2.80       -2.14     14.04 o 
  -1 -11   1       14.08       21.50     14.40 o 
   0 -11   1      128.69      159.22     22.47 o 
   1 -11   1      239.70      306.94     29.29 o 
   2 -11   1      192.22      205.26     22.55 o 
   3 -11   1      521.46      616.68     33.54 o 
   4 -11   1      308.94      399.51     21.98 o 
   5 -11   1       49.42       35.90     15.22 o 
   6 -11   1        0.49        2.30     10.72 o 
   7 -11   1        4.20        3.21     11.39 o 
   8 -11   1       40.63       64.81     37.57 o 
 -10 -10   1       67.71       18.83     30.94 o 
  -9 -10   1       61.66       92.20     35.37 o 
  -8 -10   1      104.97      122.75     41.06 o 
  -7 -10   1        0.14       -0.92     39.84 o 
  -6 -10   1        7.39       18.76     23.18 o 
  -5 -10   1       86.42       95.66     22.32 o 
  -4 -10   1      261.49      291.44     24.06 o 
  -3 -10   1      313.39      276.39     23.40 o 
  -2 -10   1       31.29       29.30     16.05 o 
  -1 -10   1      192.80      226.06     49.36 o 
   0 -10   1     1096.42     1252.19     32.97 o 
   1 -10   1     1060.41     1211.36     32.18 o 
   2 -10   1      980.62     1079.03     35.34 o 
   3 -10   1      500.61      584.66     20.98 o 
   4 -10   1      274.76      318.90     16.93 o 
   5 -10   1        8.89        3.81     10.86 o 
   6 -10   1       17.33        2.12     10.21 o 
   7 -10   1       44.27       16.46     13.52 o 
   8 -10   1       72.41       50.06     45.86 o 
   9 -10   1       76.16       88.01     39.09 o 
 -11  -9   1       24.81       -1.44     23.29 o 
 -10  -9   1       62.61      -10.34     26.74 o 
  -9  -9   1      141.10      154.49    127.47 o 
  -8  -9   1      175.99      217.80     56.91 o 
  -7  -9   1        4.98       13.52     22.36 o 
  -6  -9   1        1.67       26.56     21.73 o 
  -5  -9   1       60.10       24.80     32.64 o 
  -4  -9   1      353.02      360.90     23.75 o 
  -3  -9   1       39.25       29.33     13.74 o 
  -2  -9   1      163.83      154.30     16.31 o 
  -1  -9   1      122.67      155.02     15.28 o 
   0  -9   1      640.59      680.60     22.07 o 
   1  -9   1      985.22     1075.96     32.68 o 
   2  -9   1      973.86     1027.54     30.97 o 
   3  -9   1      172.20      187.58     13.39 o 
   4  -9   1       49.49       82.20     13.55 o 
   5  -9   1        5.89       13.02     13.12 o 
   6  -9   1       32.16       17.09     14.11 o 
   7  -9   1       26.02       17.45     13.17 o 
   8  -9   1       66.61       42.09     35.36 o 
   9  -9   1       80.56        0.53      8.91 o 
  10  -9   1       29.41        3.78     27.99 o 
 -12  -8   1        0.77      -11.45     47.25 o 
 -11  -8   1       30.77       41.62     39.94 o 
 -10  -8   1       59.14        1.59     24.70 o 
  -9  -8   1      112.36       -3.88     34.88 o 
  -8  -8   1       59.38       31.96     26.86 o 
  -7  -8   1      187.97      175.78     29.50 o 
  -6  -8   1      164.52      135.21     25.93 o 
  -5  -8   1      520.81      556.60     35.68 o 
  -4  -8   1       52.53       43.33     18.78 o 
  -3  -8   1      323.22      360.16     18.44 o 
  -2  -8   1      118.55       90.33     15.42 o 
  -1  -8   1       22.51       28.29     10.74 o 
   0  -8   1      719.16      739.27     20.35 o 
   1  -8   1     2385.86     2608.15     42.68 o 
   2  -8   1     1591.14     1629.86     26.68 o 
   3  -8   1     1472.41     1564.64     21.96 o 
   4  -8   1       58.10       73.87     12.09 o 
   5  -8   1      122.29      114.69     11.18 o 
   6  -8   1       24.47       23.37     10.85 o 
   7  -8   1       36.36       19.91     12.37 o 
   8  -8   1      168.59      220.72     14.77 o 
   9  -8   1      220.88        4.68     21.30 o 
  10  -8   1      185.30        0.47      8.15 o 
  11  -8   1       15.22        4.29     29.50 o 
 -12  -7   1        1.48       -1.15     21.46 o 
 -11  -7   1        2.15       25.43     30.01 o 
 -10  -7   1       89.47       -0.82     18.36 o 
  -9  -7   1      242.82      134.03    106.54 o 
  -8  -7   1      150.38      185.86     29.80 o 
  -7  -7   1       50.09       59.21     23.41 o 
  -6  -7   1       19.28       32.52     31.99 o 
  -5  -7   1      109.44      114.29     21.54 o 
  -4  -7   1        6.45       17.16     18.37 o 
  -3  -7   1      567.29      632.53     24.49 o 
  -2  -7   1      107.54       86.68     11.96 o 
  -1  -7   1      878.92      809.99     22.62 o 
   0  -7   1     1313.60     1269.13     21.93 o 
   1  -7   1     4118.90     4095.62    108.62 o 
   2  -7   1     5540.95     5687.39     54.20 o 
   3  -7   1     1972.46     1991.48     30.03 o 
   4  -7   1      547.30      644.09     14.63 o 
   5  -7   1        0.52        3.82      7.74 o 
   6  -7   1       45.50       33.90     10.33 o 
   7  -7   1      380.79      411.47     16.78 o 
   8  -7   1      198.87      138.77    104.02 o 
   9  -7   1      504.10      586.41     61.28 o 
  10  -7   1      227.50        3.27     18.07 o 
  11  -7   1       60.54       -1.26     25.22 o 
 -13  -6   1       14.06       26.41     36.72 o 
 -12  -6   1        9.02       -1.66     20.39 o 
 -11  -6   1       37.62       25.12     31.01 o 
 -10  -6   1      190.25      221.31    155.84 o 
  -9  -6   1       47.79       59.03     24.78 o 
  -8  -6   1      149.55      138.16     26.54 o 
  -7  -6   1        3.71        0.40     15.08 o 
  -6  -6   1      790.60      898.38     38.85 o 
  -5  -6   1       27.90       60.95     26.73 o 
  -4  -6   1       34.18       57.91     19.58 o 
  -3  -6   1      340.84      341.56     19.32 o 
  -2  -6   1      177.60      164.51     11.85 o 
  -1  -6   1      152.44      153.81     14.27 o 
   0  -6   1     1874.54     1894.01     25.99 o 
   1  -6   1     3633.16     3349.60     32.89 o 
   2  -6   1     6418.66     6662.55     65.44 o 
   3  -6   1     1243.68     1251.02     15.89 o 
   4  -6   1      213.09      258.69     13.75 o 
   5  -6   1      267.52      264.17     12.10 o 
   6  -6   1       25.64       42.29     14.62 o 
   7  -6   1       56.70       79.53     17.29 o 
   8  -6   1      490.35      593.72     32.69 o 
   9  -6   1      110.43       91.93     85.61 o 
  10  -6   1      189.22      196.03    118.02 o 
  11  -6   1       78.43        0.50     15.96 o 
  12  -6   1       33.86       11.35     34.04 o 
 -13  -5   1       60.32       27.22     30.89 o 
 -12  -5   1        2.60       -1.01     26.48 o 
 -11  -5   1       21.04       25.22     32.78 o 
 -10  -5   1       71.54       71.62     25.94 o 
  -9  -5   1      652.27      670.03     41.62 o 
  -8  -5   1      754.20      753.10     34.14 o 
  -7  -5   1      472.83      532.50     39.09 o 
  -6  -5   1      289.47      397.99     38.08 o 
  -5  -5   1      514.85      519.02     27.68 o 
  -4  -5   1      266.19      240.98     21.69 o 
  -3  -5   1      254.37      288.65     20.20 o 
  -2  -5   1       21.07       41.86     11.23 o 
  -1  -5   1      507.59      515.45     12.84 o 
   0  -5   1     3244.50     3301.78     32.29 o 
   1  -5   1     2550.17     2329.73     20.20 o 
   2  -5   1      833.96      873.37     23.27 o 
   3  -5   1      703.45      745.07     11.90 o 
   4  -5   1       27.40       33.69      7.21 o 
   5  -5   1        2.79        4.83      9.27 o 
   6  -5   1      847.52      922.44     24.58 o 
   7  -5   1      126.89      109.43     17.64 o 
   8  -5   1      474.92      510.87     18.13 o 
   9  -5   1      589.15      642.49     26.80 o 
  10  -5   1      697.48      796.49     26.06 o 
  11  -5   1      419.93      497.18     24.42 o 
  12  -5   1       52.03       12.18     15.04 o 
 -13  -4   1       97.29      128.61     44.63 o 
 -12  -4   1        0.42       -1.98     18.24 o 
 -11  -4   1      287.47      244.60     45.14 o 
 -10  -4   1     1454.36     1599.69     52.94 o 
  -9  -4   1     1910.31     2055.55     55.14 o 
  -8  -4   1      703.74      734.22     50.94 o 
  -7  -4   1       46.96       75.40     19.08 o 
  -6  -4   1       11.63       13.49     17.26 o 
  -5  -4   1      509.69      557.72     22.09 o 
  -4  -4   1      589.89      591.28     20.33 o 
  -3  -4   1      286.82      305.75     15.60 o 
  -2  -4   1     2446.29     2441.75     30.31 o 
  -1  -4   1       63.80       33.73      7.92 o 
   0  -4   1     1597.97     1411.48     16.86 o 
   1  -4   1     1311.74     1042.69     11.35 o 
   2  -4   1        5.54        6.76      5.84 o 
   3  -4   1      624.92      588.22      9.51 o 
   4  -4   1      279.79      346.72     18.03 o 
   5  -4   1       28.02       27.72     11.59 o 
   6  -4   1     1851.67     1870.57     22.72 o 
   7  -4   1     1684.33     1719.08     25.73 o 
   8  -4   1      202.93      247.80     16.50 o 
   9  -4   1     1977.98     2187.44     73.37 o 
  10  -4   1      204.26      196.36     63.02 o 
  11  -4   1      106.62       77.51     54.47 o 
  12  -4   1        3.13       -0.04     10.88 o 
  13  -4   1        2.08        5.62     14.81 o 
 -14  -3   1       20.58        9.67     24.89 o 
 -13  -3   1        0.15       -8.07     32.03 o 
 -12  -3   1       28.95      -10.59     27.49 o 
 -11  -3   1      713.70      788.32     36.98 o 
 -10  -3   1     1459.02     1500.15     61.78 o 
  -9  -3   1     2047.68     2127.79     63.29 o 
  -8  -3   1     1420.37     1474.10     42.80 o 
  -7  -3   1      946.78      974.61     34.70 o 
  -6  -3   1        1.75        4.67     16.26 o 
  -5  -3   1      120.42       91.64     17.68 o 
  -4  -3   1     1719.56     1781.40     28.25 o 
  -3  -3   1       35.30       12.40      9.45 o 
  -2  -3   1      405.60      364.41     22.46 o 
  -1  -3   1      490.07      470.58     13.36 o 
   0  -3   1      936.74      820.79     10.57 o 
   1  -3   1     1415.61     1204.11     13.24 o 
   2  -3   1      191.11      199.81      8.66 o 
   3  -3   1      678.34      734.86     11.99 o 
   4  -3   1     1015.98      948.19     16.35 o 
   5  -3   1     3027.24     2998.06     40.18 o 
   6  -3   1     1914.38     1964.70     26.64 o 
   7  -3   1     3480.83     3696.78     40.17 o 
   8  -3   1       55.29       87.95     13.65 o 
   9  -3   1       58.03       91.04     20.63 o 
  10  -3   1      273.33      335.49     41.48 o 
  11  -3   1       60.01       51.58     42.24 o 
  12  -3   1       36.32       17.84     20.05 o 
  13  -3   1        6.85       11.14     18.89 o 
 -14  -2   1        4.08        1.01     25.22 o 
 -13  -2   1       48.05       21.73     26.98 o 
 -12  -2   1       29.01       22.92     21.50 o 
 -11  -2   1      262.70      303.06     34.80 o 
 -10  -2   1     1700.62     1834.72     51.04 o 
  -9  -2   1     2520.79     2670.62     48.83 o 
  -8  -2   1     1438.24     1619.70     41.27 o 
  -7  -2   1      179.46      214.97     22.83 o 
  -6  -2   1      242.50      229.44     17.21 o 
  -5  -2   1       45.04       58.39     12.39 o 
  -4  -2   1      453.60      437.14     16.40 o 
  -3  -2   1     2778.02     2817.50     49.80 o 
  -2  -2   1      214.40      220.80     14.12 o 
  -1  -2   1     1574.31     1449.05     43.25 o 
   0  -2   1      480.24      395.29      7.10 o 
   1  -2   1      530.56      502.79      9.83 o 
   2  -2   1     6760.82     6798.52     43.01 o 
   3  -2   1     2511.47     2714.47     20.41 o 
   4  -2   1       86.48      103.59      9.53 o 
   5  -2   1      142.89      131.21     12.29 o 
   6  -2   1      866.87      774.81     17.37 o 
   7  -2   1     1959.58     2034.84     35.99 o 
   8  -2   1     3577.10     3840.19     85.23 o 
   9  -2   1      316.46      340.41     36.69 o 
  10  -2   1      609.34      651.03     51.82 o 
  11  -2   1       63.08       60.37     15.79 o 
  12  -2   1       26.78       23.96     32.78 o 
  13  -2   1       13.63       12.53     20.17 o 
 -14  -1   1        0.22       -1.44     17.84 o 
 -13  -1   1       29.05        2.05     18.96 o 
 -12  -1   1      100.35       35.72     58.88 o 
 -11  -1   1       11.48       17.40     21.85 o 
 -10  -1   1     1081.54     1117.71     41.50 o 
  -9  -1   1     1826.04     1925.71     42.11 o 
  -8  -1   1     1418.64     1463.55     47.07 o 
  -7  -1   1      177.70      169.45     20.05 o 
  -6  -1   1       96.70      108.08     13.82 o 
  -5  -1   1        0.07        1.83      9.66 o 
  -4  -1   1        5.47        6.33      8.20 o 
  -3  -1   1       85.81      129.08     11.31 o 
  -2  -1   1        8.26        9.17      7.78 o 
  -1  -1   1       30.28       28.85      5.80 o 
   1  -1   1       27.72       15.54      4.79 o 
   2  -1   1     2062.76     2068.20     15.79 o 
   3  -1   1     3673.64     3398.53     26.30 o 
   4  -1   1     1170.49     1243.53     35.93 o 
   5  -1   1     1539.36     1475.07     21.08 o 
   6  -1   1     2874.26     2731.03     47.03 o 
   7  -1   1     3696.21     3656.74     86.75 o 
   8  -1   1     4588.98     4879.66     58.48 o 
   9  -1   1     1554.36     1590.43     77.42 o 
  10  -1   1        2.57       12.54     11.99 o 
  11  -1   1        8.43       -6.56     26.48 o 
  12  -1   1        1.21        4.17     13.10 o 
  13  -1   1        1.85       -6.77     24.09 o 
  14  -1   1       30.51       36.55     20.97 o 
 -14   0   1        0.00        3.55     30.62 o 
 -13   0   1       41.36        7.63     19.10 o 
 -12   0   1      176.59      174.54     40.25 o 
 -11   0   1      319.28      403.45     27.58 o 
 -10   0   1      308.84      349.56     38.03 o 
  -9   0   1     2045.88     2202.15     41.13 o 
  -8   0   1      550.86      658.20     28.28 o 
  -7   0   1      224.54      228.61     16.97 o 
  -6   0   1       56.47       86.95     12.55 o 
  -5   0   1        3.03       15.57     10.99 o 
  -4   0   1     1488.77     1364.45     21.22 o 
  -3   0   1     1125.64     1150.80     21.36 o 
  -2   0   1      806.60      779.02     12.57 o 
   2   0   1     1006.05      921.31      9.09 o 
   3   0   1      746.80      825.88     17.29 o 
   4   0   1      365.41      273.95     11.45 o 
   5   0   1      603.13      427.15     12.21 o 
   6   0   1      635.42      655.82     18.52 o 
   7   0   1     3231.88     3104.86     41.24 o 
   8   0   1     3808.27     4115.34     53.97 o 
   9   0   1     1784.55     1880.46     61.28 o 
  10   0   1        2.69        9.44     19.99 o 
  11   0   1      111.43       46.91     44.76 o 
  12   0   1       11.34       10.88     18.45 o 
  13   0   1        8.96       22.27     18.53 o 
  14   0   1       17.56       56.43     23.23 o 
 -14   1   1        1.00       -2.58     21.78 o 
 -13   1   1      147.34       46.06     69.22 o 
 -12   1   1      216.91      285.41     26.96 o 
 -11   1   1      803.10      858.69     50.43 o 
 -10   1   1      201.48      257.83     26.02 o 
  -9   1   1      290.09      322.60     26.10 o 
  -8   1   1     1499.48     1598.35     62.66 o 
  -7   1   1      648.46      581.62     23.28 o 
  -6   1   1        0.76        2.62      7.92 o 
  -5   1   1     2035.26     2086.95     27.35 o 
  -4   1   1      908.88      850.33     16.65 o 
  -3   1   1        5.35        1.06      6.75 o 
  -2   1   1     2293.84     2220.84     28.50 o 
   2   1   1      303.86      296.09      7.67 o 
   3   1   1       86.86       84.01     13.46 o 
   4   1   1        1.65        3.49      6.15 o 
   5   1   1      185.02      176.29     13.29 o 
   6   1   1     2590.08     2640.84     35.98 o 
   7   1   1     2506.24     2379.64     37.97 o 
   8   1   1     3038.38     3133.22     42.69 o 
   9   1   1      911.62      972.49     31.89 o 
  10   1   1       81.74       48.10     34.04 o 
  11   1   1      101.88       61.67     49.30 o 
  12   1   1       23.79       25.89     27.11 o 
  13   1   1       57.00        3.21     18.74 o 
  14   1   1       17.31       -2.03     16.76 o 
 -13   2   1       54.83       40.56     37.83 o 
 -12   2   1      293.98      380.43     28.04 o 
 -11   2   1      382.86      464.93     41.75 o 
 -10   2   1     1364.66     1480.73     35.80 o 
  -9   2   1        5.57       14.46     13.14 o 
  -8   2   1      580.83      659.82     22.29 o 
  -7   2   1      419.67      390.40     17.59 o 
  -6   2   1        5.66        2.32      7.56 o 
  -5   2   1     1757.01     1824.89     24.87 o 
  -4   2   1     2911.48     3088.27     35.02 o 
  -3   2   1     4848.63     4487.50     42.10 o 
  -2   2   1     4966.35     4750.55     71.11 o 
  -1   2   1     1227.13     1152.22     14.43 o 
   0   2   1        4.93        3.90      3.40 o 
   1   2   1       18.50       30.61      5.44 o 
   2   2   1     3308.37     3182.78     29.33 o 
   3   2   1     1383.45     1480.32     24.02 o 
   4   2   1     1941.83     1922.99     28.26 o 
   5   2   1        8.86        3.73      9.01 o 
   6   2   1       14.54       17.45     11.99 o 
   7   2   1     1390.23     1431.79     32.50 o 
   8   2   1     2062.34     2203.61     42.47 o 
   9   2   1      991.92     1132.01     30.61 o 
  10   2   1       92.62       56.74     45.89 o 
  11   2   1       19.26        7.55     17.86 o 
  12   2   1      136.96       36.27     51.95 o 
  13   2   1      101.79       56.21     45.14 o 
  14   2   1       61.17        0.92     18.52 o 
 -13   3   1       49.66       80.17     36.98 o 
 -12   3   1      409.20      533.01     34.22 o 
 -11   3   1      610.92      729.74     30.45 o 
 -10   3   1     1281.99     1444.39     80.19 o 
  -9   3   1      587.41      661.60     35.18 o 
  -8   3   1       21.59       31.40     12.49 o 
  -7   3   1     1077.06     1069.92     26.35 o 
  -6   3   1      274.20      254.10     13.63 o 
  -5   3   1     4308.29     4116.40     41.63 o 
  -4   3   1    13450.85    13497.30    136.30 o 
  -3   3   1     2562.69     2354.56     24.79 o 
  -2   3   1     2517.14     2218.96     20.65 o 
  -1   3   1     1951.82     1821.80     15.87 o 
   0   3   1       28.62       15.07      5.13 o 
   1   3   1      143.46      178.71     11.98 o 
   2   3   1      327.44      302.58     17.53 o 
   3   3   1        0.84       -1.26      6.78 o 
   4   3   1      326.52      321.93     14.17 o 
   5   3   1      489.63      413.38     16.58 o 
   6   3   1      360.55      354.90     20.77 o 
   7   3   1     1392.91     1444.18     43.63 o 
   8   3   1     2122.65     2148.43     38.43 o 
   9   3   1      641.77      655.79     27.64 o 
  10   3   1       65.24       71.21     19.51 o 
  11   3   1        0.60        1.85     14.06 o 
  12   3   1      188.81       93.81     92.04 o 
  13   3   1      213.10      192.92    129.87 o 
  14   3   1       87.77       90.76     76.53 o 
 -13   4   1       66.79       26.69     21.31 o 
 -12   4   1      329.35      435.63     55.73 o 
 -11   4   1      808.52     1006.10     43.63 o 
 -10   4   1      277.94      338.23     27.15 o 
  -9   4   1      500.07      527.38     27.33 o 
  -8   4   1       83.15       89.07     17.58 o 
  -7   4   1       11.10       13.52     10.06 o 
  -6   4   1      119.60      147.08     19.16 o 
  -5   4   1      472.11      460.59     21.31 o 
  -4   4   1     1269.66     1397.70     23.79 o 
  -3   4   1     3558.26     3447.87     33.07 o 
  -2   4   1      525.93      372.18     12.18 o 
  -1   4   1      523.93      438.69     14.05 o 
   0   4   1     1088.86      960.20     12.22 o 
   1   4   1     1916.45     1945.64     28.13 o 
   2   4   1      168.85      162.84     19.87 o 
   3   4   1      141.80      157.32     15.50 o 
   4   4   1      851.07      856.96     39.21 o 
   5   4   1     2322.60     2255.70     35.43 o 
   6   4   1     2164.69     2156.25     50.94 o 
   7   4   1     1070.18     1010.74     42.78 o 
   8   4   1     2047.56     2122.19     62.79 o 
   9   4   1      481.38      530.54     32.92 o 
  10   4   1       20.61       26.07     22.41 o 
  11   4   1       22.94       19.31     18.97 o 
  12   4   1       78.96       24.91     33.16 o 
  13   4   1      143.76       70.47     73.38 o 
  14   4   1       48.14       24.29     31.69 o 
 -13   5   1        3.10        4.82     16.61 o 
 -12   5   1       79.31       48.70     35.61 o 
 -11   5   1      134.36      196.76     25.69 o 
 -10   5   1      109.53      126.48     21.28 o 
  -9   5   1       39.93       77.58     18.52 o 
  -8   5   1      339.70      344.21     16.02 o 
  -7   5   1        0.01        3.87      9.07 o 
  -6   5   1      207.88      210.48     15.43 o 
  -5   5   1      211.49      152.56     10.81 o 
  -4   5   1      748.03      673.95     17.91 o 
  -3   5   1     8462.34     8427.79     71.49 o 
  -2   5   1     1289.64     1206.03     14.56 o 
  -1   5   1        9.82        8.35      4.50 o 
   0   5   1      498.73      530.25     15.50 o 
   1   5   1      468.07      568.17     15.87 o 
   2   5   1       89.79      108.13     14.81 o 
   3   5   1       96.76      131.24     13.81 o 
   4   5   1       25.28       24.85     14.31 o 
   5   5   1     1608.28     1454.29     29.87 o 
   6   5   1     2009.39     2091.51     37.44 o 
   7   5   1      739.09      837.81     35.56 o 
   8   5   1      319.86      311.35     25.22 o 
   9   5   1      614.10      688.87     37.87 o 
  10   5   1      123.84      142.39     30.32 o 
  11   5   1       25.36        6.74     20.37 o 
  12   5   1       57.54      118.08     74.77 o 
  13   5   1      197.10      174.57    133.15 o 
 -12   6   1        5.25       -0.05     10.55 o 
 -11   6   1      232.13      255.81     81.46 o 
 -10   6   1      387.14      454.82     24.14 o 
  -9   6   1      243.76      259.41     18.46 o 
  -8   6   1      237.28      238.43     16.91 o 
  -7   6   1       60.86       53.49     25.37 o 
  -6   6   1      104.98       94.83     12.96 o 
  -5   6   1      669.13      634.53     17.82 o 
  -4   6   1     2332.89     2316.66     30.04 o 
  -3   6   1     3996.82     3868.76     40.02 o 
  -2   6   1     6330.84     6537.12     43.00 o 
  -1   6   1      390.86      411.56     11.23 o 
   0   6   1      321.72      351.33     17.96 o 
   1   6   1        0.11       -3.39      7.82 o 
   2   6   1      574.16      611.31     22.68 o 
   3   6   1      950.45      965.05     23.61 o 
   4   6   1      302.22      299.56     20.05 o 
   5   6   1      520.90      481.46     39.46 o 
   6   6   1      288.68      311.70     38.20 o 
   7   6   1     1105.10     1133.14     35.03 o 
   8   6   1     1297.26     1429.18     40.63 o 
   9   6   1      206.28      210.82     27.98 o 
  10   6   1        8.50        8.69     19.26 o 
  11   6   1      184.37      137.93    108.43 o 
  12   6   1      180.53      125.07    131.25 o 
  13   6   1      142.85      143.64    108.68 o 
 -12   7   1       13.51       -2.87     21.73 o 
 -11   7   1      128.72       -0.35     15.69 o 
 -10   7   1      132.79      104.43     87.25 o 
  -9   7   1       73.47       68.75     18.22 o 
  -8   7   1       14.40       -6.61     19.06 o 
  -7   7   1        0.59        4.52     10.38 o 
  -6   7   1      167.30      176.43     15.56 o 
  -5   7   1      375.15      407.46     22.95 o 
  -4   7   1     2477.28     2532.16     47.04 o 
  -3   7   1     3397.26     3397.52     37.46 o 
  -2   7   1     4329.18     4697.39     43.52 o 
  -1   7   1     1151.41     1224.87     23.94 o 
   0   7   1        5.79        9.96      7.97 o 
   1   7   1      128.93      170.14     12.79 o 
   2   7   1      154.40      205.23     26.56 o 
   3   7   1      888.34      908.70     30.55 o 
   4   7   1       12.53        6.95     15.81 o 
   5   7   1      851.31      801.28     29.83 o 
   6   7   1      927.13      937.82     39.56 o 
   7   7   1      429.92      449.37     31.77 o 
   8   7   1        1.94      -11.58     18.76 o 
   9   7   1      209.48      164.78     28.62 o 
  10   7   1       57.07       40.81     41.07 o 
  11   7   1       54.73        4.36     21.03 o 
  12   7   1      141.33      132.04    103.14 o 
  13   7   1       47.23       32.44     31.14 o 
 -11   8   1        0.58       -0.31     12.97 o 
 -10   8   1       58.49        2.54     14.17 o 
  -9   8   1       15.23       22.73     25.48 o 
  -8   8   1        4.15        8.66     13.07 o 
  -7   8   1       18.75       10.66     19.82 o 
  -6   8   1      116.22      141.61     19.45 o 
  -5   8   1      775.45      860.65     19.16 o 
  -4   8   1     1652.65     1794.44     27.27 o 
  -3   8   1     2930.21     3084.40     32.89 o 
  -2   8   1     1685.71     1880.97     23.55 o 
  -1   8   1     1465.67     1484.38     29.26 o 
   0   8   1      104.45       94.69     20.93 o 
   1   8   1      221.00      233.92     14.49 o 
   2   8   1        3.82        9.78      8.96 o 
   3   8   1      165.03      178.78     20.03 o 
   4   8   1      220.83      228.72     23.07 o 
   5   8   1        4.94       -4.06     15.03 o 
   6   8   1      254.92      239.30     26.90 o 
   7   8   1       49.60       63.05     23.57 o 
   8   8   1       10.95       -2.54     28.96 o 
   9   8   1        6.38       -2.16     18.68 o 
  10   8   1        8.83       -4.18     21.26 o 
  11   8   1       56.87       -6.57     23.45 o 
  12   8   1      115.65       70.15     64.68 o 
 -10   9   1       12.39        0.50     19.69 o 
  -9   9   1       61.08       41.79     44.51 o 
  -8   9   1        0.00        1.79     11.34 o 
  -7   9   1       13.56       13.21     11.07 o 
  -6   9   1      165.01      198.43     16.94 o 
  -5   9   1      931.16     1108.42     32.97 o 
  -4   9   1     1714.00     1922.38     28.17 o 
  -3   9   1     1802.00     1966.69     31.30 o 
  -2   9   1     1036.30     1184.70     53.59 o 
  -1   9   1      834.05      902.54     23.31 o 
   0   9   1      619.49      625.81     20.90 o 
   1   9   1        9.80        3.84      8.37 o 
   2   9   1      169.07      195.25     14.92 o 
   3   9   1      494.83      556.81     20.32 o 
   4   9   1      412.40      450.50     28.19 o 
   5   9   1      223.88      268.16     33.26 o 
   6   9   1        3.38        4.23     22.44 o 
   7   9   1      221.71      219.00     49.12 o 
   8   9   1        8.35       17.08     23.21 o 
   9   9   1      102.27        5.70     23.03 o 
  10   9   1        3.12       -1.07     19.75 o 
  11   9   1       29.87       -1.07     23.13 o 
  12   9   1       64.49        4.32     25.93 o 
 -10  10   1        2.65       10.47     17.19 o 
  -9  10   1        4.17        9.07     15.25 o 
  -8  10   1        0.07       -3.25     11.32 o 
  -7  10   1      112.35       64.90     27.20 o 
  -6  10   1      177.03      196.00     21.65 o 
  -5  10   1      587.71      759.35     34.55 o 
  -4  10   1      709.76      812.67     26.68 o 
  -3  10   1      255.23      309.53     13.86 o 
  -2  10   1      113.92      148.56     40.94 o 
  -1  10   1        1.08       -0.02     10.72 o 
   0  10   1       46.65       25.75     17.34 o 
   1  10   1       12.38       18.00     14.97 o 
   2  10   1        8.73       30.93     14.13 o 
   3  10   1        1.96        1.96      8.93 o 
   4  10   1        9.31       23.57     14.51 o 
   5  10   1       87.88      100.29     25.40 o 
   6  10   1       22.68       13.63     26.58 o 
   7  10   1        0.18       -8.00     26.47 o 
   8  10   1       26.73        8.03     23.16 o 
   9  10   1        4.60       -7.00     24.74 o 
  10  10   1        2.14       -4.94     30.66 o 
  11  10   1       32.78       -0.43     34.49 o 
  -9  11   1        8.63       22.39     18.12 o 
  -8  11   1        0.04        3.31     14.84 o 
  -7  11   1       32.94       15.07     13.46 o 
  -6  11   1      111.26      109.19     40.12 o 
  -5  11   1       66.22       90.73     15.37 o 
  -4  11   1      164.58      176.26     18.62 o 
  -3  11   1      224.27      258.91     17.51 o 
  -2  11   1      202.62      268.20     25.53 o 
  -1  11   1        2.47        7.11     14.28 o 
   0  11   1       13.28        6.13     12.84 o 
   1  11   1      245.88      244.30     27.57 o 
   2  11   1       53.71      102.19     17.79 o 
   3  11   1      232.21      247.90     27.36 o 
   4  11   1      402.91      408.54     28.20 o 
   5  11   1      229.63      124.60     92.61 o 
   6  11   1        3.07       -3.30     22.06 o 
   7  11   1       15.00        0.82     22.32 o 
   8  11   1        1.40       10.48     31.42 o 
   9  11   1        0.14       -2.93     24.49 o 
  10  11   1        7.75       -3.91     31.11 o 
  -7  12   1        0.41       -0.86     12.62 o 
  -6  12   1      120.14       82.42     36.09 o 
  -5  12   1      224.65      267.14     24.75 o 
  -4  12   1      287.12      361.82     49.68 o 
  -3  12   1      305.40      378.55     26.75 o 
  -2  12   1      184.74      177.44     20.30 o 
  -1  12   1       16.36       10.42     18.78 o 
   0  12   1      198.48      207.80     22.95 o 
   1  12   1       95.82      101.77     37.70 o 
   2  12   1      175.32      200.58     24.61 o 
   3  12   1      192.34      124.71     58.27 o 
   4  12   1       84.20      107.87     43.44 o 
   5  12   1      124.20      123.60     51.64 o 
   6  12   1        7.59       39.15     20.82 o 
   7  12   1        4.73       17.90     43.69 o 
   8  12   1        0.56       20.03     29.86 o 
   9  12   1       15.94       37.18     34.12 o 
  -6  13   1      104.69       52.57     27.14 o 
  -5  13   1      230.53      208.50    129.87 o 
  -4  13   1       62.50       62.44     21.84 o 
  -3  13   1       55.52       61.67     39.09 o 
  -2  13   1        9.60       32.25     15.95 o 
  -1  13   1        3.81        4.57     16.76 o 
   0  13   1      138.08      150.63     30.58 o 
   1  13   1      230.51      266.79     88.89 o 
   2  13   1       23.53       26.19     33.10 o 
   3  13   1      145.60      143.84     51.92 o 
   4  13   1      278.22      193.50     58.80 o 
   5  13   1       94.56       87.85     33.44 o 
   6  13   1        3.51        8.12     23.96 o 
   7  13   1       49.17       11.67     20.52 o 
   8  13   1        1.34      -26.20     32.90 o 
  -4  14   1       52.01       91.33     25.63 o 
  -3  14   1       25.45       35.01     22.97 o 
  -2  14   1       12.08       31.12     25.64 o 
  -1  14   1        0.28      -14.98     19.02 o 
   0  14   1        1.37        8.68     17.79 o 
   1  14   1      224.88      240.14     47.41 o 
   2  14   1      288.10      341.84     62.54 o 
   3  14   1       62.16       -2.21     21.23 o 
   4  14   1       63.93       11.45     18.57 o 
   5  14   1       26.81       15.74     23.89 o 
   6  14   1        5.72        7.76     23.84 o 
   0  15   1       10.42       24.71     37.57 o 
   1  15   1       37.70       23.99     23.25 o 
   2  15   1      159.03      183.45     55.86 o 
  -5 -13   2        1.54       28.00     30.29 o 
  -4 -13   2        1.91       -3.89     20.32 o 
  -3 -13   2        0.41       12.46     22.72 o 
  -2 -13   2        1.30       -6.43     16.34 o 
  -1 -13   2       16.46       28.87     40.85 o 
   0 -13   2        0.19      -20.99     26.53 o 
   1 -13   2        0.03       -1.78     18.91 o 
   2 -13   2       24.18       13.58     18.06 o 
   3 -13   2       22.63       10.98     15.27 o 
   4 -13   2        0.85        4.58     15.18 o 
  -7 -12   2       29.12       45.52     34.28 o 
  -6 -12   2       77.97       62.34     32.62 o 
  -5 -12   2       62.01       38.07     24.69 o 
  -4 -12   2       11.30       10.12     17.44 o 
  -3 -12   2        9.75       26.35     21.06 o 
  -2 -12   2       19.28       29.78     23.44 o 
  -1 -12   2       28.47       47.43     23.00 o 
   0 -12   2       29.04       37.95     21.75 o 
   1 -12   2        0.11       -5.23     16.65 o 
   2 -12   2        8.61       -2.32     16.99 o 
   3 -12   2       69.18       44.03     21.60 o 
   4 -12   2        0.27       -2.80     15.30 o 
   5 -12   2        2.41       -1.54     14.04 o 
   6 -12   2        0.64       56.99     54.97 o 
  -9 -11   2      190.59      162.54     66.69 o 
  -8 -11   2      203.85      183.82     39.66 o 
  -7 -11   2      167.07      168.53     29.02 o 
  -6 -11   2      364.84      366.02    104.94 o 
  -5 -11   2      149.06      108.06     44.78 o 
  -4 -11   2        5.80       13.75     18.82 o 
  -3 -11   2       32.26       36.41     17.57 o 
  -2 -11   2       52.16       62.47     20.32 o 
  -1 -11   2      190.73      210.23     24.33 o 
   0 -11   2      178.64      186.54     39.41 o 
   1 -11   2        6.76       21.86     17.73 o 
   2 -11   2      111.93       83.98     20.75 o 
   3 -11   2      177.48      111.67     44.27 o 
   4 -11   2       66.11       54.37     24.27 o 
   5 -11   2       36.03       22.65     16.12 o 
   6 -11   2        3.57       10.46     12.38 o 
   7 -11   2       41.57       48.67     36.06 o 
 -10 -10   2       59.93       74.42     37.62 o 
  -9 -10   2      598.32      659.28     59.98 o 
  -8 -10   2     1077.08     1122.71     88.51 o 
  -7 -10   2      378.94      473.83     47.18 o 
  -6 -10   2      162.78      220.88     29.19 o 
  -5 -10   2       37.53       40.42     18.81 o 
  -4 -10   2        0.65      -14.68     19.88 o 
  -3 -10   2       77.23       68.49     17.65 o 
  -2 -10   2       88.16       95.28     19.65 o 
  -1 -10   2      182.07      240.14     21.00 o 
   0 -10   2       51.51       66.82     19.08 o 
   1 -10   2        6.41        6.41     16.42 o 
   2 -10   2       17.31       24.80     15.56 o 
   3 -10   2       61.17       58.60     11.40 o 
   4 -10   2        0.04        8.39     11.03 o 
   5 -10   2        3.42        6.92     11.12 o 
   6 -10   2       87.82       67.28     30.86 o 
   7 -10   2       81.59       35.00     22.42 o 
   8 -10   2      106.56      193.92     70.10 o 
 -11  -9   2       71.48       33.42     48.54 o 
 -10  -9   2      260.76      263.43    189.51 o 
  -9  -9   2      555.90      640.72     47.06 o 
  -8  -9   2      771.33      821.85     46.35 o 
  -7  -9   2      775.86      930.00     67.62 o 
  -6  -9   2       89.44      150.35     28.67 o 
  -5  -9   2        9.52       23.03     16.31 o 
  -4  -9   2        8.36       -1.11     14.60 o 
  -3  -9   2        1.15       13.47     17.25 o 
  -2  -9   2       94.17      125.44     16.55 o 
  -1  -9   2       39.18       60.23     18.19 o 
   0  -9   2      648.62      696.35     22.86 o 
   1  -9   2      670.27      706.69     30.51 o 
   2  -9   2        0.32       17.80     12.10 o 
   3  -9   2      161.50      176.35     14.24 o 
   4  -9   2       34.90       30.54     10.51 o 
   5  -9   2        7.15        4.54      9.76 o 
   6  -9   2      198.58      264.08     24.45 o 
   7  -9   2      204.61      235.82     14.43 o 
   8  -9   2      162.49      151.95     47.99 o 
   9  -9   2      177.07       -8.32     31.27 o 
 -11  -8   2       58.89       51.56     60.65 o 
 -10  -8   2      286.85      174.85    186.98 o 
  -9  -8   2      535.09      649.06     64.93 o 
  -8  -8   2      428.68      493.52     39.20 o 
  -7  -8   2      501.80      707.16     59.90 o 
  -6  -8   2      317.83      431.08     32.32 o 
  -5  -8   2       57.90       44.87     21.00 o 
  -4  -8   2        6.36       -6.44     13.93 o 
  -3  -8   2      102.79      133.81     18.46 o 
  -2  -8   2      369.33      414.45     20.93 o 
  -1  -8   2      439.54      451.17     19.68 o 
   0  -8   2      194.32      237.28     16.16 o 
   1  -8   2      189.39      210.52     27.36 o 
   2  -8   2       60.54      107.92     12.58 o 
   3  -8   2        0.32       -3.07      6.83 o 
   4  -8   2       11.46       12.42     10.32 o 
   5  -8   2        2.37        3.04      6.98 o 
   6  -8   2        0.28        7.65      8.87 o 
   7  -8   2      175.56      150.91     54.00 o 
   8  -8   2       67.51       35.53     28.48 o 
   9  -8   2      152.53        1.74     11.99 o 
  10  -8   2      102.35        5.80     30.01 o 
 -12  -7   2       21.94       22.87     30.93 o 
 -11  -7   2       64.65       42.38     52.14 o 
 -10  -7   2      321.07      367.81    223.93 o 
  -9  -7   2      388.63      413.90    249.52 o 
  -8  -7   2      472.80      553.73     57.85 o 
  -7  -7   2      335.80      460.48     32.92 o 
  -6  -7   2      204.01      222.45     33.79 o 
  -5  -7   2      168.16      138.27     26.80 o 
  -4  -7   2      297.55      313.76     23.72 o 
  -3  -7   2      184.15      196.24     15.82 o 
  -2  -7   2      692.48      695.42     22.54 o 
  -1  -7   2      718.60      731.06     28.29 o 
   0  -7   2     1128.39     1120.97     24.03 o 
   1  -7   2      896.84      849.83     16.01 o 
   2  -7   2      921.52     1010.01     19.22 o 
   3  -7   2      109.21      121.72      9.28 o 
   4  -7   2      472.58      535.19     20.59 o 
   5  -7   2        7.74       13.52      9.00 o 
   6  -7   2        6.52       10.44      7.13 o 
   7  -7   2       31.87       43.68     10.61 o 
   8  -7   2       54.13       51.90     12.26 o 
   9  -7   2      186.57        2.63     15.00 o 
  10  -7   2      131.46        7.06     30.26 o 
  11  -7   2       28.15       11.60     54.22 o 
 -12  -6   2       77.91       42.13     37.00 o 
 -11  -6   2       44.99        7.87     23.53 o 
 -10  -6   2      258.06      220.40    156.47 o 
  -9  -6   2      595.38      672.50     47.04 o 
  -8  -6   2      290.32      364.64     32.44 o 
  -7  -6   2       82.61      144.94     25.59 o 
  -6  -6   2       15.40       12.08     19.53 o 
  -5  -6   2      417.34      462.37     31.62 o 
  -4  -6   2      445.88      532.97     24.48 o 
  -3  -6   2     1569.50     1625.73     50.06 o 
  -2  -6   2     3507.57     3393.96     40.67 o 
  -1  -6   2     1669.39     1483.13     21.31 o 
   0  -6   2     1880.32     1808.41     24.01 o 
   1  -6   2      341.57      265.07      9.58 o 
   2  -6   2      307.44      309.50     13.87 o 
   3  -6   2      713.69      741.67     16.01 o 
   4  -6   2      173.37      246.28     10.91 o 
   5  -6   2      389.36      480.28     15.87 o 
   6  -6   2       23.97       15.27      6.80 o 
   7  -6   2        1.78        8.41      7.74 o 
   8  -6   2       70.99       65.08     13.13 o 
   9  -6   2      109.27      133.00     16.22 o 
  10  -6   2      139.90        0.36     13.57 o 
  11  -6   2       23.23        4.03     45.64 o 
  12  -6   2        3.02       -1.51     44.63 o 
 -13  -5   2        0.09       -2.77     54.72 o 
 -12  -5   2       23.45        2.77     29.00 o 
 -11  -5   2       44.00       42.28     36.06 o 
 -10  -5   2      206.37      236.01     32.44 o 
  -9  -5   2      263.20      337.06     69.22 o 
  -8  -5   2      160.36      201.93     32.91 o 
  -7  -5   2      272.01      344.40     27.64 o 
  -6  -5   2      427.05      421.45     26.11 o 
  -5  -5   2      137.81      172.96     20.40 o 
  -4  -5   2      220.02      237.54     22.06 o 
  -3  -5   2     7833.05     7758.23     89.14 o 
  -2  -5   2     3556.85     3469.67     38.43 o 
  -1  -5   2     9481.31     9609.10     76.90 o 
   0  -5   2     5174.47     5389.37     47.07 o 
   1  -5   2     2648.42     2533.26     20.86 o 
   2  -5   2      111.05      101.47      9.37 o 
   3  -5   2       29.38       56.31      6.30 o 
   4  -5   2      309.91      324.79     14.74 o 
   5  -5   2      206.86      239.67     13.28 o 
   6  -5   2       59.24       70.93     13.94 o 
   7  -5   2       43.24       53.94     16.88 o 
   8  -5   2       54.75       56.02     17.51 o 
   9  -5   2      100.33      114.71     25.34 o 
  10  -5   2       85.59       -0.63      9.33 o 
  11  -5   2       42.02        3.75      9.28 o 
  12  -5   2        4.07       -2.27     47.16 o 
 -13  -4   2        2.89      -10.60     25.63 o 
 -12  -4   2        4.86       -2.27     28.75 o 
 -11  -4   2       58.71       83.72     38.58 o 
 -10  -4   2      230.80      269.69     31.54 o 
  -9  -4   2      639.28      668.32     35.12 o 
  -8  -4   2     1903.48     1940.13     45.29 o 
  -7  -4   2      649.14      616.44     29.42 o 
  -6  -4   2      370.85      369.31     23.80 o 
  -5  -4   2      155.54      164.36     18.18 o 
  -4  -4   2      157.46      142.38     19.32 o 
  -3  -4   2    19317.99    19752.92    164.93 o 
  -2  -4   2    36570.59    36321.89    291.27 o 
  -1  -4   2    16850.00    16064.93    141.58 o 
   0  -4   2     6436.73     6074.02     51.90 o 
   1  -4   2       23.21       38.07      5.83 o 
   2  -4   2       12.22        6.18      6.79 o 
   3  -4   2        0.03        0.49      2.86 o 
   4  -4   2       11.09       20.74      6.36 o 
   5  -4   2       86.81      115.77     14.37 o 
   6  -4   2       87.11       74.67     17.90 o 
   7  -4   2       23.54       11.11      6.05 o 
   8  -4   2      214.28      200.28     15.35 o 
   9  -4   2      150.02      181.13     17.69 o 
  10  -4   2       15.94       15.14     13.80 o 
  11  -4   2       27.07       21.09     17.73 o 
  12  -4   2       16.56       11.36     17.05 o 
  13  -4   2       31.37       10.84     37.83 o 
 -13  -3   2        1.67      -38.58     38.58 o 
 -12  -3   2        2.68       11.42     22.03 o 
 -11  -3   2       54.17       53.96     36.56 o 
 -10  -3   2      518.48      481.56     39.54 o 
  -9  -3   2      923.36      946.97     43.38 o 
  -8  -3   2      620.10      641.96     30.48 o 
  -7  -3   2      222.66      234.47     22.47 o 
  -6  -3   2       32.26       26.51     17.41 o 
  -5  -3   2        2.44       -3.25     10.16 o 
  -4  -3   2     7219.67     6710.31     66.60 o 
  -3  -3   2     4196.99     4136.18     55.73 o 
  -2  -3   2    26621.37    25401.85    198.73 o 
  -1  -3   2     7558.51     6835.77     47.52 o 
   0  -3   2     1219.47      981.35     12.12 o 
   1  -3   2      330.92      399.94      6.96 o 
   2  -3   2        0.98       10.96      4.26 o 
   3  -3   2      864.30      841.21      9.84 o 
   4  -3   2      180.61      191.62      7.24 o 
   5  -3   2      161.99      172.67      7.29 o 
   6  -3   2       39.49       55.26      9.22 o 
   7  -3   2       34.91       38.85     10.62 o 
   8  -3   2       62.07       50.32      9.72 o 
   9  -3   2      143.64      151.03     16.79 o 
  10  -3   2       17.73       13.73     16.12 o 
  11  -3   2        4.76        4.29     10.94 o 
  12  -3   2       15.92       26.34     12.89 o 
  13  -3   2       33.82       16.36     14.08 o 
 -14  -2   2       14.49       -5.04     31.27 o 
 -13  -2   2       28.04        5.55     31.77 o 
 -12  -2   2        1.47       -2.27     23.70 o 
 -11  -2   2       21.40       10.80     19.55 o 
 -10  -2   2      105.57       61.62     30.89 o 
  -9  -2   2       44.24       50.65     19.93 o 
  -8  -2   2        2.28       -5.87     14.15 o 
  -7  -2   2       95.77      115.22     18.53 o 
  -6  -2   2       63.50       78.28     25.05 o 
  -5  -2   2       22.19       32.91     14.73 o 
  -4  -2   2      484.28      362.42     19.58 o 
  -3  -2   2      697.08      539.29     20.12 o 
  -2  -2   2     2125.69     1913.63     28.64 o 
  -1  -2   2    64798.70    70359.35    758.74 o 
   0  -2   2      300.60      328.58      7.71 o 
   1  -2   2     1514.49     1457.15     12.79 o 
   2  -2   2     1441.07     1317.97     14.05 o 
   3  -2   2       30.94       51.52      5.93 o 
   4  -2   2       11.76        2.58     16.52 o 
   5  -2   2       16.36       15.69      6.54 o 
   6  -2   2     1256.88     1284.51     19.20 o 
   7  -2   2      244.47      247.48     10.94 o 
   8  -2   2       18.07        8.86      9.27 o 
   9  -2   2       11.42        5.22      9.78 o 
  10  -2   2        0.68       -2.71     10.54 o 
  11  -2   2       10.44        9.64     13.76 o 
  12  -2   2        0.77      -11.66     14.81 o 
  13  -2   2       16.73       20.37     19.45 o 
 -14  -1   2        6.45       -1.70     19.88 o 
 -13  -1   2       67.58        5.61     20.78 o 
 -12  -1   2        0.06       -1.97     16.64 o 
 -11  -1   2        3.40       -4.04     16.18 o 
 -10  -1   2       16.12       24.84     18.58 o 
  -9  -1   2        9.59       13.27     18.81 o 
  -8  -1   2       12.90       19.79     21.81 o 
  -7  -1   2       13.54        7.08     14.95 o 
  -6  -1   2      275.72      331.37     18.34 o 
  -5  -1   2       27.20       13.85     10.42 o 
  -4  -1   2      746.67      567.22     17.56 o 
  -3  -1   2     2479.44     2175.42     32.50 o 
  -2  -1   2      351.54      415.45     17.90 o 
  -1  -1   2    39679.25    39720.51    289.13 o 
   0  -1   2    20943.93    21313.46    425.49 o 
   1  -1   2     1448.43     1286.46     11.85 o 
   2  -1   2        1.43        3.52      1.73 o 
   3  -1   2     1450.75     1255.03     21.99 o 
   4  -1   2       23.34       26.68      6.41 o 
   5  -1   2     1098.26     1062.17     15.57 o 
   6  -1   2      726.05      769.70     13.90 o 
   7  -1   2      345.32      311.15     14.69 o 
   8  -1   2       34.57       34.67     11.85 o 
   9  -1   2        0.87       15.51     11.87 o 
  10  -1   2       36.81       25.00     24.71 o 
  11  -1   2       36.85       14.54     17.40 o 
  12  -1   2       10.10       20.10     18.15 o 
  13  -1   2        6.94      -12.84     18.17 o 
 -14   0   2        3.54       10.98     28.60 o 
 -13   0   2       18.10       -0.77     14.89 o 
 -12   0   2       36.12       16.83     25.00 o 
 -11   0   2        0.10      -18.25     21.56 o 
 -10   0   2       43.91       68.21     20.11 o 
  -9   0   2       14.98       15.58     18.93 o 
  -8   0   2       83.36       91.62     17.94 o 
  -7   0   2       29.90       15.23     20.63 o 
  -6   0   2      128.06      113.39     15.38 o 
  -5   0   2      334.02      315.47     15.76 o 
  -4   0   2      152.85      118.30     12.03 o 
  -3   0   2       92.53      123.08     11.48 o 
  -2   0   2    11773.75    10472.03     80.42 o 
  -1   0   2      453.80      353.72     26.35 o 
   0   0   2     7408.05     7339.42     39.56 o 
   1   0   2      340.68      308.80      4.63 o 
   2   0   2      445.85      487.28      6.86 o 
   3   0   2     2991.15     2667.54     22.39 o 
   4   0   2      828.97      923.11     16.58 o 
   5   0   2      507.48      378.43     24.08 o 
   6   0   2     2691.82     2624.05     31.51 o 
   7   0   2      612.01      564.35     21.94 o 
   8   0   2      119.28       98.15     15.06 o 
   9   0   2        4.65       -3.94      9.33 o 
  10   0   2       67.37       62.54     39.72 o 
  11   0   2        1.02        7.85     12.42 o 
  12   0   2        1.95        9.74     16.47 o 
  13   0   2       14.76       17.19     20.57 o 
  14   0   2       62.18       79.50     27.04 o 
 -14   1   2       17.52       -0.09     22.44 o 
 -13   1   2       14.28        8.88     19.67 o 
 -12   1   2       22.75       14.09     21.79 o 
 -11   1   2        5.21       -2.95     14.65 o 
 -10   1   2       69.24       97.09     20.24 o 
  -9   1   2       23.51       21.22     25.17 o 
  -8   1   2       91.90       88.75     16.97 o 
  -7   1   2      144.03      148.38     16.18 o 
  -6   1   2      275.17      314.30     17.15 o 
  -5   1   2     1552.02     1419.77     29.25 o 
  -4   1   2     1513.77     1281.47     24.86 o 
  -3   1   2      863.38      667.28     19.16 o 
  -2   1   2     4629.48     4240.85     40.43 o 
  -1   1   2     6494.42     6230.80     45.73 o 
   1   1   2    34873.45    38314.07    373.46 o 
   2   1   2      855.29      891.09     10.34 o 
   3   1   2     2735.83     2432.59     22.29 o 
   4   1   2     3696.48     3340.22     40.60 o 
   5   1   2      688.29      562.18     15.53 o 
   6   1   2     5078.15     5029.73     89.14 o 
   7   1   2      811.90      824.96     22.41 o 
   8   1   2      473.93      496.06     22.02 o 
   9   1   2       78.13       45.99     47.53 o 
  10   1   2        3.85       -7.22     11.83 o 
  11   1   2       11.04        4.43     14.58 o 
  12   1   2       30.83        6.51     17.40 o 
  13   1   2       19.52       12.63     20.82 o 
  14   1   2       37.52       42.60     22.08 o 
 -13   2   2       44.41        2.55     16.87 o 
 -12   2   2       39.66       37.75     21.57 o 
 -11   2   2       57.05       71.41     26.02 o 
 -10   2   2        0.36        4.84     16.70 o 
  -9   2   2        0.06      -12.58     16.22 o 
  -8   2   2      285.57      297.57     19.96 o 
  -7   2   2      179.68      246.62     17.23 o 
  -6   2   2      222.23      312.46     16.12 o 
  -5   2   2     2999.19     2889.97     34.94 o 
  -4   2   2     5914.48     5608.57     66.45 o 
  -3   2   2     6527.68     6284.99     68.34 o 
  -2   2   2    47146.12    50220.03    383.48 o 
  -1   2   2    27375.04    27561.88    826.61 o 
   1   2   2      714.38      689.76     15.89 o 
   2   2   2      428.74      449.34     13.36 o 
   3   2   2      723.85      630.18     27.99 o 
   4   2   2     5533.78     5500.55     71.24 o 
   5   2   2     1779.12     1795.10     27.37 o 
   6   2   2      784.06      775.55     18.54 o 
   7   2   2     1054.52     1193.10     24.16 o 
   8   2   2      274.69      275.21     21.00 o 
   9   2   2       32.92       19.04     15.00 o 
  10   2   2       26.66       12.59     13.74 o 
  11   2   2       52.98       23.34     31.40 o 
  12   2   2       15.10       16.71     27.55 o 
  13   2   2       74.43       55.31     55.60 o 
  14   2   2       58.80       55.27     44.26 o 
 -13   3   2       90.98        5.70     18.20 o 
 -12   3   2       60.80       53.41     22.26 o 
 -11   3   2       62.26       60.58     24.08 o 
 -10   3   2       46.03       57.65     29.76 o 
  -9   3   2       97.71       97.06     21.88 o 
  -8   3   2       38.80       46.70     17.82 o 
  -7   3   2      185.51      207.07     19.97 o 
  -6   3   2      190.14      162.28     16.48 o 
  -5   3   2     2492.28     2620.53     32.81 o 
  -4   3   2    19759.07    19876.40    165.71 o 
  -3   3   2    11121.42    10791.52    260.62 o 
  -2   3   2     8602.29     8258.00     66.15 o 
  -1   3   2     3865.72     3811.35     29.21 o 
   1   3   2      257.44      230.39     10.70 o 
   2   3   2     1671.60     1684.67     26.10 o 
   3   3   2     2840.42     2729.08     38.87 o 
   4   3   2     1107.18     1016.63     18.90 o 
   5   3   2     1408.74     1254.54     25.70 o 
   6   3   2       61.38       42.41     11.57 o 
   7   3   2      384.95      412.70     22.79 o 
   8   3   2      116.75       91.40     20.30 o 
   9   3   2        0.70      -18.16     18.16 o 
  10   3   2        7.87       -1.11     14.34 o 
  11   3   2      197.56      128.68    117.26 o 
  12   3   2       47.59       28.37     23.79 o 
  13   3   2       87.19       40.25     33.29 o 
  14   3   2       25.20       21.30     27.38 o 
 -13   4   2       50.07       29.76     34.89 o 
 -12   4   2      106.48      126.89     28.88 o 
 -11   4   2       93.43      104.58     22.30 o 
 -10   4   2        6.22        3.39     12.96 o 
  -9   4   2       33.71       42.85     22.95 o 
  -8   4   2       51.57       56.27     14.87 o 
  -7   4   2        6.04       14.79     13.11 o 
  -6   4   2      275.68      255.91     22.57 o 
  -5   4   2     1597.37     1649.34     25.49 o 
  -4   4   2     5367.47     5524.05     52.60 o 
  -3   4   2     8356.80     8163.26     56.70 o 
  -2   4   2      341.51      290.24      8.05 o 
  -1   4   2      150.69      171.81     11.21 o 
   0   4   2     4589.55     4682.46     52.83 o 
   1   4   2      998.02     1043.69     21.83 o 
   2   4   2     1642.12     1594.22     24.46 o 
   3   4   2      415.08      373.45     14.80 o 
   4   4   2     1131.04     1078.70     21.57 o 
   5   4   2     2331.45     2275.76     36.55 o 
   6   4   2     1998.08     2095.40     44.76 o 
   7   4   2      512.63      541.26     27.23 o 
   8   4   2      137.60      137.54     19.34 o 
   9   4   2        1.07        5.32     13.64 o 
  10   4   2       41.09       28.59     29.76 o 
  11   4   2      103.00       90.73     58.88 o 
  12   4   2        7.69      -30.33     34.55 o 
  13   4   2        0.42       -1.06     16.20 o 
  14   4   2        0.36        5.88     21.08 o 
 -13   5   2       19.34       47.85     22.98 o 
 -12   5   2       80.62       99.04     29.08 o 
 -11   5   2       45.10       81.68     25.61 o 
 -10   5   2        0.75        0.86     13.99 o 
  -9   5   2       14.43       12.87     16.64 o 
  -8   5   2       23.41       48.66     14.59 o 
  -7   5   2        2.88       -3.73     11.90 o 
  -6   5   2       80.13       68.52     28.62 o 
  -5   5   2      774.65      685.32     15.94 o 
  -4   5   2      584.92      433.73     12.07 o 
  -3   5   2     4565.30     4348.91     43.41 o 
  -2   5   2      463.02      375.50      9.97 o 
  -1   5   2     1753.53     1791.55     23.03 o 
   0   5   2       30.66       20.83      8.45 o 
   1   5   2        2.23        3.56      7.58 o 
   2   5   2      207.66      165.72     19.92 o 
   3   5   2     1547.34     1362.61     24.25 o 
   4   5   2     5121.10     5085.29     58.89 o 
   5   5   2     5196.28     5158.48     57.24 o 
   6   5   2     3531.32     3625.45     54.39 o 
   7   5   2      669.56      659.90     26.30 o 
   8   5   2        3.96       -1.53     12.47 o 
   9   5   2       14.65       23.12     17.65 o 
  10   5   2       31.72       41.16     20.32 o 
  11   5   2      102.89       42.61     35.81 o 
  12   5   2        0.70        6.84     19.14 o 
  13   5   2        5.64      -28.75     29.88 o 
 -12   6   2       29.87       -2.19     14.62 o 
 -11   6   2      109.02       81.64     36.92 o 
 -10   6   2       31.60       53.41     17.20 o 
  -9   6   2       44.33       63.97     14.05 o 
  -8   6   2       39.07       38.19     11.88 o 
  -7   6   2       10.82       11.74     10.10 o 
  -6   6   2        0.87        1.33      6.54 o 
  -5   6   2        9.20        8.56     10.97 o 
  -4   6   2      126.58      143.83     17.45 o 
  -3   6   2      762.29      764.27     22.26 o 
  -2   6   2     2937.96     2936.14     22.76 o 
  -1   6   2       10.57       11.04      5.11 o 
   0   6   2      167.89      167.43      9.21 o 
   1   6   2      892.89      886.02     24.21 o 
   2   6   2     3021.84     3134.04     38.51 o 
   3   6   2     2163.54     2158.86     32.81 o 
   4   6   2     6332.73     6395.13     67.31 o 
   5   6   2     6371.31     6302.06     76.55 o 
   6   6   2     2650.28     2717.33     60.16 o 
   7   6   2      763.15      838.92     30.40 o 
   8   6   2      103.54      103.28     22.09 o 
   9   6   2      134.07      131.87     39.47 o 
  10   6   2       82.27      121.37     41.36 o 
  11   6   2       75.66       32.34     41.73 o 
  12   6   2        0.22      -13.69     22.45 o 
  13   6   2        6.71       39.30     27.27 o 
 -12   7   2       39.77       24.51     22.00 o 
 -11   7   2       44.19       55.11     39.68 o 
 -10   7   2       26.50       44.38     16.39 o 
  -9   7   2       31.00       20.16     15.43 o 
  -8   7   2        7.94       27.36     14.44 o 
  -7   7   2       10.67        8.92     11.31 o 
  -6   7   2        1.97       -0.40      9.89 o 
  -5   7   2      120.94      143.17     15.19 o 
  -4   7   2      754.17      771.86     22.28 o 
  -3   7   2      905.68      922.05     18.07 o 
  -2   7   2       54.45       76.29      7.54 o 
  -1   7   2      299.40      325.17     12.25 o 
   0   7   2      112.39      119.42     18.03 o 
   1   7   2       28.20       24.82      7.50 o 
   2   7   2      862.12      904.68     35.38 o 
   3   7   2     5258.05     5042.63     58.21 o 
   4   7   2     5835.97     5519.02     64.79 o 
   5   7   2     6272.03     6343.61     74.43 o 
   6   7   2     3422.44     3566.01     54.81 o 
   7   7   2     1218.11     1328.88     51.06 o 
   8   7   2       30.94        6.80     21.19 o 
   9   7   2      176.31      150.14     27.62 o 
  10   7   2       40.30       32.91     33.79 o 
  11   7   2      204.19        2.14     18.81 o 
  12   7   2       42.04       36.30     36.19 o 
  13   7   2        3.12       42.78     37.37 o 
 -11   8   2        2.97        1.18     23.13 o 
 -10   8   2       29.08       14.68     27.51 o 
  -9   8   2        6.73        1.80     12.11 o 
  -8   8   2       15.42       18.54     14.35 o 
  -7   8   2       10.55       26.56     13.63 o 
  -6   8   2        9.14       12.89     13.95 o 
  -5   8   2       11.95       21.07     12.10 o 
  -4   8   2        5.14        6.03      8.23 o 
  -3   8   2      622.13      634.30     17.06 o 
  -2   8   2      464.87      522.21     11.54 o 
  -1   8   2      936.27      963.27     24.06 o 
   0   8   2      142.91      176.87     28.12 o 
   1   8   2     1315.79     1285.19     21.78 o 
   2   8   2      758.05      712.66     24.86 o 
   3   8   2     4071.35     4336.40     56.70 o 
   4   8   2     5627.85     5820.79     81.20 o 
   5   8   2     4267.25     4627.90     65.08 o 
   6   8   2     1021.02     1074.31     40.09 o 
   7   8   2        1.09       -1.89     15.14 o 
   8   8   2       45.78       36.76     22.79 o 
   9   8   2      283.22      191.88    131.76 o 
  10   8   2      179.10       10.77     23.24 o 
  11   8   2       93.47       -2.64     25.81 o 
  12   8   2        0.45       -9.00     25.05 o 
 -11   9   2        9.46        7.21     18.09 o 
 -10   9   2        2.23        1.45     13.85 o 
  -9   9   2        4.01       22.61     21.07 o 
  -8   9   2       88.82       92.90     19.08 o 
  -7   9   2      178.62      196.66     23.79 o 
  -6   9   2       48.54       68.44     12.90 o 
  -5   9   2        3.61       -1.31      6.59 o 
  -4   9   2       34.59       39.68     12.61 o 
  -3   9   2      290.25      291.98     19.62 o 
  -2   9   2      404.44      463.82     15.33 o 
  -1   9   2       43.91       36.06     14.62 o 
   0   9   2      478.41      506.00     18.04 o 
   1   9   2      875.95     1018.63     44.38 o 
   2   9   2      819.89      883.28     22.29 o 
   3   9   2     1663.99     1846.74     46.52 o 
   4   9   2     2669.38     2876.65     58.83 o 
   5   9   2      395.48      467.83     30.03 o 
   6   9   2        8.83       31.85     26.25 o 
   7   9   2      119.58       72.16     25.84 o 
   8   9   2        6.30      -12.03     21.80 o 
   9   9   2        7.16       -4.46     33.84 o 
  10   9   2      105.41       -3.63     27.22 o 
  11   9   2       37.77       -0.62     19.43 o 
  12   9   2       14.62        1.23     22.02 o 
 -10  10   2       11.84        7.26     21.40 o 
  -9  10   2       33.81       10.34     14.94 o 
  -8  10   2      116.93       96.08     35.30 o 
  -7  10   2       53.76       48.36     18.37 o 
  -6  10   2       32.80       33.65     15.00 o 
  -5  10   2        1.51        4.42     15.50 o 
  -4  10   2        7.81        4.52      9.30 o 
  -3  10   2       15.19        7.12      9.22 o 
  -2  10   2        0.16        7.15      8.90 o 
  -1  10   2        0.00        7.72     10.09 o 
   0  10   2      440.33      483.65     28.87 o 
   1  10   2      386.67      382.47     30.58 o 
   2  10   2      529.04      569.34     21.63 o 
   3  10   2      269.16      312.45     27.04 o 
   4  10   2      193.92      247.18     27.17 o 
   5  10   2      332.72      416.00     44.26 o 
   6  10   2      131.70      159.37     29.08 o 
   7  10   2       18.14        0.25     19.68 o 
   8  10   2       61.25       -2.01     19.37 o 
   9  10   2        9.75        3.53     25.69 o 
  10  10   2       45.00       -3.84     23.88 o 
  11  10   2       77.42       -3.03     25.13 o 
  -9  11   2       20.55        9.81     14.74 o 
  -8  11   2       38.46       19.13     18.80 o 
  -7  11   2       40.57       45.99     17.10 o 
  -6  11   2       55.11       49.53     15.01 o 
  -5  11   2       28.29       36.79     14.63 o 
  -4  11   2        1.94        1.84      8.57 o 
  -3  11   2        2.87       39.04     17.29 o 
  -2  11   2       36.29       29.66     11.90 o 
  -1  11   2       31.03       42.59     16.02 o 
   0  11   2        1.58       -1.23     10.95 o 
   1  11   2       78.59       90.46     22.36 o 
   2  11   2       26.78       38.16     16.69 o 
   3  11   2      239.67      336.34     22.58 o 
   4  11   2      209.98      272.24     23.04 o 
   5  11   2      294.65      179.86    129.74 o 
   6  11   2      111.21       64.80     91.66 o 
   7  11   2        1.57       -2.40     29.50 o 
   8  11   2       28.34       -0.65     18.63 o 
   9  11   2        5.85       11.06     43.74 o 
  10  11   2        6.14        0.95     28.22 o 
  -8  12   2       27.09       26.63     26.40 o 
  -7  12   2       49.09       32.57     18.15 o 
  -6  12   2       66.76       82.28     18.92 o 
  -5  12   2      114.77      109.44     18.78 o 
  -4  12   2       86.87      106.65     21.93 o 
  -3  12   2        8.51       -4.37     18.58 o 
  -2  12   2       83.10      115.64     21.71 o 
  -1  12   2        0.18       -8.33     17.30 o 
   0  12   2       13.04       -7.98     13.62 o 
   1  12   2        0.84      -10.06     15.41 o 
   2  12   2      229.13      198.66     53.59 o 
   3  12   2      414.89      446.15     24.32 o 
   4  12   2      422.65      482.66     26.30 o 
   5  12   2      235.13      273.78     81.21 o 
   6  12   2      252.43      258.27    183.96 o 
   7  12   2       11.06       -7.62     24.24 o 
   8  12   2       24.23       19.61     36.00 o 
   9  12   2       83.80       -1.14     29.23 o 
  -6  13   2       62.89       61.06     19.63 o 
  -5  13   2       10.90        8.08     21.23 o 
  -4  13   2        3.99       -4.79     16.31 o 
  -3  13   2        0.74       11.61     29.59 o 
  -2  13   2       19.28       24.54     16.10 o 
  -1  13   2       35.24       47.58     18.66 o 
   0  13   2       13.98       17.40     26.63 o 
   1  13   2       14.97       10.01     16.49 o 
   2  13   2      307.23      379.11     87.12 o 
   3  13   2      380.95      395.15    210.81 o 
   4  13   2      379.48      335.23     99.41 o 
   5  13   2      231.39      257.13     80.50 o 
   6  13   2       72.37       69.98     27.67 o 
   7  13   2       10.83       18.85     29.15 o 
   8  13   2       42.21       76.41     37.42 o 
  -4  14   2        9.00        4.37     17.91 o 
  -3  14   2       14.98       19.06     26.19 o 
  -2  14   2        4.99       12.66     17.60 o 
  -1  14   2       44.88       41.16     23.94 o 
   0  14   2        2.35       15.48     18.46 o 
   1  14   2       53.06       76.13     36.74 o 
   2  14   2       79.02       45.72     41.36 o 
   3  14   2      119.30       -1.63     16.23 o 
   4  14   2      111.44       53.02     45.72 o 
   5  14   2      156.88       53.17     45.46 o 
   6  14   2       13.18       -4.83     19.96 o 
  -1  15   2        1.11       -6.78     15.53 o 
   0  15   2       34.57       36.40     36.19 o 
   1  15   2        5.47       21.84     42.74 o 
   2  15   2       78.31       97.78     34.42 o 
   3  15   2       93.29       55.51     50.94 o 
  -4 -13   3       17.89        3.43     19.08 o 
  -3 -13   3       22.54       53.74     32.34 o 
  -2 -13   3       92.12       85.89     31.17 o 
  -1 -13   3      188.05      214.22    173.11 o 
   0 -13   3      117.60      184.15    122.81 o 
   1 -13   3       68.14       91.62     67.96 o 
   2 -13   3      127.10       71.97     49.36 o 
  -6 -12   3        6.83       -0.67     18.45 o 
  -5 -12   3       12.59        7.58     21.63 o 
  -4 -12   3        0.75       23.03     21.92 o 
  -3 -12   3       23.84       58.24     26.98 o 
  -2 -12   3      137.73      109.32     53.29 o 
  -1 -12   3      402.56      461.95     39.40 o 
   0 -12   3      499.51      576.72     50.56 o 
   1 -12   3      147.42        1.44     19.71 o 
   2 -12   3       91.32        2.87     16.23 o 
   3 -12   3       68.64       28.47     19.37 o 
   4 -12   3        4.27       -1.26     18.17 o 
   5 -12   3       32.04       92.80     36.56 o 
  -8 -11   3       12.99       -2.18     26.93 o 
  -7 -11   3       13.79        3.29     18.60 o 
  -6 -11   3       19.47       30.02     24.48 o 
  -5 -11   3       47.86       63.67     25.40 o 
  -4 -11   3        4.05       47.47     25.75 o 
  -3 -11   3       49.16       54.12     21.89 o 
  -2 -11   3      261.11      285.67     37.48 o 
  -1 -11   3      778.72      896.35     37.22 o 
   0 -11   3      700.25      771.64     79.43 o 
   1 -11   3      489.98      586.06     31.16 o 
   2 -11   3       51.23       20.58     23.08 o 
   3 -11   3       51.20       22.83     15.30 o 
   4 -11   3        1.67       21.06     21.01 o 
   5 -11   3       18.88       16.46     18.16 o 
   6 -11   3       27.08      -11.10     29.50 o 
   7 -11   3       23.82       79.69     65.31 o 
  -9 -10   3        2.96        1.00     35.43 o 
  -8 -10   3        6.72       -2.70     20.77 o 
  -7 -10   3        0.79       17.00     20.78 o 
  -6 -10   3       34.36       32.56     22.67 o 
  -5 -10   3       53.48       47.05     20.05 o 
  -4 -10   3        3.04      -11.17     17.47 o 
  -3 -10   3      139.13      129.16     20.32 o 
  -2 -10   3      362.09      398.44     23.37 o 
  -1 -10   3      707.84      832.81     26.33 o 
   0 -10   3      769.69      824.22     25.19 o 
   1 -10   3      348.40      492.70     44.00 o 
   2 -10   3       51.42       62.15     18.71 o 
   3 -10   3       59.38       29.46     10.74 o 
   4 -10   3       10.51        0.91      9.14 o 
   5 -10   3       18.29       18.42     14.27 o 
   6 -10   3        8.35        8.78     10.58 o 
   7 -10   3       45.01       45.39     58.76 o 
   8 -10   3       22.50       20.93     35.56 o 
 -10  -9   3       84.44      125.64     40.21 o 
  -9  -9   3       21.62       75.65     34.06 o 
  -8  -9   3       35.28       83.44     31.47 o 
  -7  -9   3       16.24       18.85     24.59 o 
  -6  -9   3        6.38       10.25     22.29 o 
  -5  -9   3      133.18      109.80     21.14 o 
  -4  -9   3        3.16       -3.19     16.38 o 
  -3  -9   3       57.84       64.79     19.49 o 
  -2  -9   3      247.92      308.60     26.62 o 
  -1  -9   3      484.69      547.93     27.15 o 
   0  -9   3      495.81      572.10     23.42 o 
   1  -9   3      140.04      168.10     24.72 o 
   2  -9   3      145.54      148.84     52.29 o 
   3  -9   3        6.88        2.97      7.92 o 
   4  -9   3        3.16        4.38      8.99 o 
   5  -9   3        1.30       -5.08      8.70 o 
   6  -9   3       86.55       58.94     15.01 o 
   7  -9   3      121.30      135.45     22.10 o 
   8  -9   3      264.93      333.12     48.42 o 
   9  -9   3      116.31      218.38     76.16 o 
 -11  -8   3      182.91      124.82    115.24 o 
 -10  -8   3      141.51      111.03    109.44 o 
  -9  -8   3       10.32       10.28     30.35 o 
  -8  -8   3        6.67       -8.70     22.73 o 
  -7  -8   3      331.24      330.99     34.65 o 
  -6  -8   3       13.75       15.25     24.84 o 
  -5  -8   3       17.19       14.81     15.21 o 
  -4  -8   3        0.45       -6.72     16.45 o 
  -3  -8   3        7.97       13.37     14.16 o 
  -2  -8   3      438.64      459.28     30.39 o 
  -1  -8   3      453.96      477.95     20.78 o 
   0  -8   3      471.67      521.27     20.50 o 
   1  -8   3     1135.35     1142.84     39.72 o 
   2  -8   3      154.25      153.90     16.90 o 
   3  -8   3        3.58       -2.51      6.18 o 
   4  -8   3      566.89      609.21     15.82 o 
   5  -8   3      106.75      141.19     11.84 o 
   6  -8   3      357.59      354.57     14.35 o 
   7  -8   3      424.31      479.28     23.62 o 
   8  -8   3      252.28      368.42     46.65 o 
   9  -8   3       55.52        0.76     38.33 o 
  10  -8   3        7.77        2.27     28.75 o 
 -11  -7   3      205.20      199.11    151.05 o 
 -10  -7   3      259.72      216.00    166.56 o 
  -9  -7   3       65.24       57.54     48.54 o 
  -8  -7   3       13.90       26.73     24.16 o 
  -7  -7   3      141.82      121.09     43.92 o 
  -6  -7   3      171.42      166.45     26.54 o 
  -5  -7   3       51.40       76.88     25.09 o 
  -4  -7   3      398.38      424.95     43.32 o 
  -3  -7   3      141.98      178.07     16.53 o 
  -2  -7   3      295.73      298.91     16.49 o 
  -1  -7   3      666.52      654.08     20.44 o 
   0  -7   3      588.16      585.63     16.48 o 
   1  -7   3       23.21       29.40      9.95 o 
   2  -7   3       79.76       85.68     11.33 o 
   3  -7   3      670.14      716.47     15.66 o 
   4  -7   3      663.90      756.21     17.39 o 
   5  -7   3     1016.99     1186.49     22.25 o 
   6  -7   3       37.09       68.96     11.83 o 
   7  -7   3      380.62      433.40     17.74 o 
   8  -7   3      110.16      111.09     16.85 o 
   9  -7   3       79.06      -10.09     47.16 o 
  10  -7   3        4.77       -4.54     28.75 o 
  11  -7   3        1.24      -10.09     34.80 o 
 -12  -6   3      277.68      206.52    151.43 o 
 -11  -6   3      406.76      449.51    271.46 o 
 -10  -6   3      255.11      315.72     54.72 o 
  -9  -6   3      153.17      195.83     40.50 o 
  -8  -6   3       26.26       76.70     42.79 o 
  -7  -6   3        5.65        8.11     21.00 o 
  -6  -6   3      144.03      161.48     24.93 o 
  -5  -6   3       72.92       71.31     20.03 o 
  -4  -6   3        1.56        0.74     11.47 o 
  -3  -6   3      621.32      665.63     19.83 o 
  -2  -6   3      717.69      611.51     19.84 o 
  -1  -6   3      838.26      819.15     19.83 o 
   0  -6   3      195.02      190.42     12.30 o 
   1  -6   3       32.51       42.73      7.45 o 
   2  -6   3        1.02        1.66      5.93 o 
   3  -6   3       80.15       78.65      6.87 o 
   4  -6   3      225.35      267.53     11.52 o 
   5  -6   3     1253.62     1423.72     18.85 o 
   6  -6   3      777.14      827.66     13.25 o 
   7  -6   3      171.51      214.26     13.48 o 
   8  -6   3      489.91      514.43     17.49 o 
   9  -6   3       64.34       44.69     13.42 o 
  10  -6   3       49.66       -2.52     26.48 o 
  11  -6   3        0.19        1.01     25.72 o 
 -13  -5   3       45.41       75.40     49.17 o 
 -12  -5   3      221.97      198.36    142.85 o 
 -11  -5   3      484.16      609.58     42.87 o 
 -10  -5   3      309.29      293.32    199.97 o 
  -9  -5   3        9.48       -9.08     47.66 o 
  -8  -5   3       26.30       13.45     24.67 o 
  -7  -5   3      144.41      125.05     29.33 o 
  -6  -5   3      126.33      104.30     21.47 o 
  -5  -5   3      253.37      288.49     22.98 o 
  -4  -5   3       10.19       10.30     15.96 o 
  -3  -5   3      305.74      297.82     19.29 o 
  -2  -5   3      979.00      916.66     20.08 o 
  -1  -5   3     2076.18     2053.50     23.81 o 
   0  -5   3     1647.59     1658.54     29.89 o 
   1  -5   3      894.31      814.90     14.42 o 
   2  -5   3       12.25       37.69      7.86 o 
   3  -5   3        1.83        2.83      5.38 o 
   4  -5   3      717.83      760.71     13.94 o 
   5  -5   3     1419.44     1535.04     19.04 o 
   6  -5   3     3054.08     3268.42     34.90 o 
   7  -5   3      103.23      128.43      8.75 o 
   8  -5   3      136.36      180.68     21.06 o 
   9  -5   3       63.37       74.58     19.32 o 
  10  -5   3        5.73        8.14     14.89 o 
  11  -5   3        0.65       -5.55     30.01 o 
  12  -5   3        1.96      -13.87     37.32 o 
 -13  -4   3       22.69       -3.28     34.55 o 
 -12  -4   3      125.37      174.50     48.67 o 
 -11  -4   3      341.02      337.38    223.93 o 
 -10  -4   3      223.45      285.17     33.51 o 
  -9  -4   3       24.86       25.72     21.93 o 
  -8  -4   3       34.77       44.53     35.57 o 
  -7  -4   3        5.52       41.19     23.90 o 
  -6  -4   3      847.46      833.67     35.32 o 
  -5  -4   3      112.30      126.89     18.45 o 
  -4  -4   3      274.46      298.22     19.33 o 
  -3  -4   3       13.72        6.26     16.21 o 
  -2  -4   3      981.41      961.72     19.22 o 
  -1  -4   3     3982.15     3927.27     35.48 o 
   0  -4   3     3505.21     3556.81     27.20 o 
   1  -4   3       94.74      162.88      7.39 o 
   2  -4   3      135.78      146.22      7.37 o 
   3  -4   3      636.70      745.19      9.41 o 
   4  -4   3      755.89      950.15     12.76 o 
   5  -4   3     1372.48     1375.67     14.81 o 
   6  -4   3     2371.23     2586.43     33.43 o 
   7  -4   3     1449.05     1625.36     29.50 o 
   8  -4   3       43.53       65.48     10.74 o 
   9  -4   3       17.19        7.08      9.68 o 
  10  -4   3        0.04       -9.03      9.03 o 
  11  -4   3       33.73       17.49      9.41 o 
  12  -4   3        7.82       -1.26     27.99 o 
 -13  -3   3      110.48       62.02     61.66 o 
 -12  -3   3       40.15        1.01     26.98 o 
 -11  -3   3      407.90      430.45     49.68 o 
 -10  -3   3      849.20      889.90     40.78 o 
  -9  -3   3      604.18      720.94     35.46 o 
  -8  -3   3       50.41       50.43     21.03 o 
  -7  -3   3      226.66      243.34     33.03 o 
  -6  -3   3      410.86      448.27     28.60 o 
  -5  -3   3      174.40      217.48     29.86 o 
  -4  -3   3       82.20       66.63     16.76 o 
  -3  -3   3      144.54      144.34     14.35 o 
  -2  -3   3      861.78      820.31     27.81 o 
  -1  -3   3      266.35      268.91     11.17 o 
   0  -3   3     1052.10     1185.00     13.62 o 
   1  -3   3       61.50       48.25      4.98 o 
   2  -3   3      155.01      108.65      7.35 o 
   3  -3   3       43.31       90.69      4.42 o 
   4  -3   3      788.18      761.68      8.91 o 
   5  -3   3     2465.44     2422.07     24.64 o 
   6  -3   3     3047.15     3175.39     35.74 o 
   7  -3   3     2920.83     3210.91     55.21 o 
   8  -3   3      596.15      622.84     16.94 o 
   9  -3   3       26.72       28.24     17.00 o 
  10  -3   3        2.16       -7.72      9.23 o 
  11  -3   3        8.04       16.36     15.26 o 
  12  -3   3       17.73       11.09     12.65 o 
  13  -3   3       49.55       11.85     62.29 o 
 -13  -2   3      266.02        2.52     46.90 o 
 -12  -2   3      241.60      167.21    129.74 o 
 -11  -2   3      382.29      329.59     49.68 o 
 -10  -2   3      782.82      893.54     38.58 o 
  -9  -2   3      292.09      311.86     41.48 o 
  -8  -2   3       11.93       36.02     22.70 o 
  -7  -2   3       84.12      138.15     33.03 o 
  -6  -2   3      199.39      180.41     26.23 o 
  -5  -2   3     1167.91     1162.90     31.21 o 
  -4  -2   3      473.07      457.54     18.54 o 
  -3  -2   3      521.27      428.48     21.81 o 
  -2  -2   3      244.66      246.28     15.31 o 
  -1  -2   3     1088.73      980.58     21.73 o 
   0  -2   3      136.53      132.50      6.07 o 
   1  -2   3     1321.46     1386.49     12.03 o 
   2  -2   3      259.68      210.05     12.42 o 
   3  -2   3       85.75      121.37     17.65 o 
   4  -2   3     2347.99     2191.46     33.54 o 
   5  -2   3     4091.70     4185.77     45.06 o 
   6  -2   3     4964.32     4911.38     43.12 o 
   7  -2   3     4400.54     4720.02     54.01 o 
   8  -2   3     1751.55     1692.60     24.99 o 
   9  -2   3       70.13       61.82      9.51 o 
  10  -2   3      353.55      376.86     17.87 o 
  11  -2   3      152.68      158.65     18.18 o 
  12  -2   3       28.84       24.05     20.42 o 
  13  -2   3       95.13       57.87     17.09 o 
 -13  -1   3      339.33      400.12    247.38 o 
 -12  -1   3      725.82      856.72     88.89 o 
 -11  -1   3      277.04      237.28     36.90 o 
 -10  -1   3      424.47      500.11     37.11 o 
  -9  -1   3      569.87      665.74     37.46 o 
  -8  -1   3      154.33      176.96     22.43 o 
  -7  -1   3      599.30      620.85     27.99 o 
  -6  -1   3     1091.81     1146.25     27.98 o 
  -5  -1   3      804.95      852.07     27.00 o 
  -4  -1   3      155.77      141.61     17.10 o 
  -3  -1   3      183.34      147.19     12.93 o 
  -2  -1   3      218.15      240.28     12.64 o 
  -1  -1   3      443.26      408.79     16.77 o 
   0  -1   3     4428.96     4065.25     27.17 o 
   1  -1   3      141.47      127.16      4.71 o 
   2  -1   3      320.97      391.12     16.11 o 
   3  -1   3     2473.83     2229.93     52.96 o 
   4  -1   3     1374.92     1274.36     11.51 o 
   5  -1   3     6936.34     6715.86    139.70 o 
   6  -1   3     4391.84     4293.52     84.22 o 
   7  -1   3     4281.72     4261.74    103.64 o 
   8  -1   3      876.69      899.84     17.37 o 
   9  -1   3        0.31       -5.52     12.03 o 
  10  -1   3      382.75      427.57     17.15 o 
  11  -1   3      220.23      267.04    129.61 o 
  12  -1   3      154.32      169.23     18.06 o 
  13  -1   3       59.71       59.86     27.68 o 
 -13   0   3      384.59      541.73     39.98 o 
 -12   0   3      450.94      561.91     36.86 o 
 -11   0   3      555.52      662.12     35.55 o 
 -10   0   3        6.63       16.48     18.32 o 
  -9   0   3       54.92       60.09     24.68 o 
  -8   0   3      200.58      214.76     26.27 o 
  -7   0   3        2.05        7.99     12.96 o 
  -6   0   3     1217.37     1206.80     39.90 o 
  -5   0   3      359.39      339.76     17.29 o 
  -4   0   3      447.71      387.46     23.20 o 
  -3   0   3        1.72        0.76      6.68 o 
  -2   0   3      977.26     1005.70     21.31 o 
  -1   0   3      252.53      223.44      7.71 o 
   0   0   3      911.45      895.38     13.12 o 
   1   0   3      284.94      272.00      3.96 o 
   2   0   3       21.62       17.56      4.67 o 
   3   0   3     3721.70     3477.95     28.48 o 
   4   0   3     1903.09     1639.61     14.62 o 
   5   0   3     4983.00     4682.71     41.99 o 
   6   0   3     6069.30     6070.52     51.00 o 
   7   0   3     4140.69     4145.06     99.98 o 
   8   0   3     1499.25     1573.77     56.36 o 
   9   0   3        8.73        8.45     10.87 o 
  10   0   3      149.18      111.75     70.99 o 
  11   0   3      179.63       96.81     77.54 o 
  12   0   3      165.64      191.34     22.80 o 
  13   0   3       84.84      105.10     19.88 o 
  14   0   3       56.98       47.67     31.95 o 
 -13   1   3      176.29        3.62     20.24 o 
 -12   1   3      158.24        2.95     17.94 o 
 -11   1   3      408.27      523.57     38.01 o 
 -10   1   3       48.60       49.82     20.27 o 
  -9   1   3       28.64       14.67     16.05 o 
  -8   1   3      369.08      374.46     37.14 o 
  -7   1   3        2.64        7.22     12.19 o 
  -6   1   3     1880.39     1850.35     32.33 o 
  -5   1   3     3365.73     3467.21     68.97 o 
  -4   1   3      658.62      550.97     17.03 o 
  -3   1   3        3.86       19.94      9.09 o 
  -2   1   3     2812.74     2861.96     33.93 o 
  -1   1   3      168.62      157.62      8.83 o 
   0   1   3      257.09      245.99      5.21 o 
   1   1   3        7.99       13.01      4.24 o 
   2   1   3       11.28       26.44      4.73 o 
   3   1   3     2085.16     1897.76     29.38 o 
   4   1   3     4563.29     4170.26     34.06 o 
   5   1   3      603.89      508.64     11.23 o 
   6   1   3     2789.59     2907.41     37.53 o 
   7   1   3     2547.71     2528.67     34.17 o 
   8   1   3      759.90      821.65     23.41 o 
   9   1   3        0.03        7.36     11.75 o 
  10   1   3       43.80       26.58     25.34 o 
  11   1   3      276.13      263.23    151.81 o 
  12   1   3      261.73      287.52     27.38 o 
  13   1   3      142.03      148.45     27.75 o 
  14   1   3       40.50       74.09     26.36 o 
 -13   2   3      140.15       13.78     22.87 o 
 -12   2   3      396.63      486.38     40.15 o 
 -11   2   3      216.40      329.31     35.20 o 
 -10   2   3      306.45      359.45     27.27 o 
  -9   2   3       52.15       47.86     17.94 o 
  -8   2   3       45.92       41.86     19.10 o 
  -7   2   3        2.96       -7.30     19.80 o 
  -6   2   3      792.61      694.46     34.93 o 
  -5   2   3     6203.50     6519.12     98.85 o 
  -4   2   3     3523.34     3341.74     41.86 o 
  -3   2   3      996.51      887.07     18.45 o 
  -2   2   3     4094.89     3795.15     36.82 o 
  -1   2   3     2818.41     2653.37     29.63 o 
   0   2   3      240.45      222.73      5.55 o 
   1   2   3      503.13      526.78     14.88 o 
   2   2   3      361.37      310.80      9.27 o 
   3   2   3      500.95      474.59     11.06 o 
   4   2   3     1862.51     1847.79     21.49 o 
   5   2   3     2383.84     2212.35     25.77 o 
   6   2   3     1549.63     1595.71     26.66 o 
   7   2   3     1873.39     1802.95     27.10 o 
   8   2   3        1.57       -2.27      8.56 o 
   9   2   3      296.17      285.34     18.07 o 
  10   2   3       88.21       94.21     69.85 o 
  11   2   3      252.85      314.83     41.61 o 
  12   2   3      258.79      361.46     80.06 o 
  13   2   3      105.60       72.40     52.58 o 
  14   2   3       70.19      118.67     39.97 o 
 -13   3   3      135.53        0.95     17.12 o 
 -12   3   3      252.71      304.91     31.33 o 
 -11   3   3      140.15      190.02     31.76 o 
 -10   3   3       57.15       69.84     25.14 o 
  -9   3   3      227.00      235.05     26.30 o 
  -8   3   3        6.47       -3.81     13.85 o 
  -7   3   3      323.95      315.79     23.16 o 
  -6   3   3     2788.56     2850.37     51.25 o 
  -5   3   3     4059.95     4123.81     46.27 o 
  -4   3   3    15731.47    16491.18    265.28 o 
  -3   3   3     3729.37     3410.93     39.87 o 
  -2   3   3       32.02       11.40      7.58 o 
  -1   3   3     4015.26     3793.93     35.57 o 
   1   3   3      421.63      366.40     17.15 o 
   2   3   3      714.14      609.48     13.82 o 
   3   3   3     2138.63     2158.40     28.30 o 
   4   3   3     4549.17     4619.50     52.07 o 
   5   3   3     2906.02     2976.81     51.69 o 
   6   3   3       41.81       50.79     10.97 o 
   7   3   3       96.61      118.68     23.33 o 
   8   3   3       58.38       17.90     19.26 o 
   9   3   3      180.46      114.59     92.17 o 
  10   3   3        5.91       15.16     22.71 o 
  11   3   3      163.76      130.26    100.11 o 
  12   3   3      448.87      562.18     30.08 o 
  13   3   3      126.96      127.30     97.09 o 
  14   3   3      139.57      190.31     34.42 o 
 -13   4   3       31.09       12.47     21.83 o 
 -12   4   3      162.95      215.69     29.01 o 
 -11   4   3      176.75      221.28     31.43 o 
 -10   4   3       41.16       83.54     24.30 o 
  -9   4   3       41.85       38.25     27.22 o 
  -8   4   3      101.65      129.05     21.90 o 
  -7   4   3      953.15      973.15     30.74 o 
  -6   4   3     3226.84     3437.76     44.56 o 
  -5   4   3     4488.83     4524.76     89.77 o 
  -4   4   3     7251.57     7881.60     77.19 o 
  -3   4   3     5040.90     5292.91     50.64 o 
  -2   4   3      157.80      219.60      7.43 o 
  -1   4   3     1342.29     1253.99     83.85 o 
   0   4   3      270.14      263.01      6.30 o 
   1   4   3      430.25      410.28     19.92 o 
   2   4   3      170.43      189.16     14.20 o 
   3   4   3       32.50       23.42      9.09 o 
   4   4   3       28.41       23.42     11.53 o 
   5   4   3       60.31       69.35     23.07 o 
   6   4   3      163.20      202.11     15.42 o 
   7   4   3        1.14       -4.96     13.21 o 
   8   4   3       72.30      140.27     21.30 o 
   9   4   3      123.49       92.03     86.24 o 
  10   4   3      320.23      378.56     34.80 o 
  11   4   3      373.96      472.15     33.82 o 
  12   4   3      391.30      446.21     30.41 o 
  13   4   3      197.68      170.81    114.48 o 
  14   4   3      189.15      252.35     32.94 o 
 -13   5   3       12.48       23.69     36.94 o 
 -12   5   3      149.29      169.86     27.79 o 
 -11   5   3      115.81      106.12     23.62 o 
 -10   5   3       20.06       37.79     30.01 o 
  -9   5   3        4.36        0.89     23.45 o 
  -8   5   3      146.75      209.57     23.77 o 
  -7   5   3      916.53      934.85     52.70 o 
  -6   5   3     2141.10     2193.42     35.12 o 
  -5   5   3     5431.90     5513.14     70.16 o 
  -4   5   3     3241.93     3171.70     46.20 o 
  -3   5   3     7435.10     7060.99     61.75 o 
  -2   5   3     1772.24     1683.93     19.86 o 
  -1   5   3       60.01       54.62      9.20 o 
   0   5   3       91.36      104.42      7.08 o 
   1   5   3        3.09        9.83     12.36 o 
   2   5   3     2674.16     2742.04     32.81 o 
   3   5   3       69.08       81.02     12.21 o 
   4   5   3     1795.68     1749.15     32.09 o 
   5   5   3      611.60      624.45     20.59 o 
   6   5   3      147.15      173.15     20.66 o 
   7   5   3       15.18        8.40     15.18 o 
   8   5   3      271.50      277.04     22.72 o 
   9   5   3      113.81      131.63     20.95 o 
  10   5   3      292.41      315.32     31.16 o 
  11   5   3      534.76      593.98     38.83 o 
  12   5   3      281.12      376.23     37.62 o 
  13   5   3      188.25      280.13     72.12 o 
 -12   6   3        2.05        9.85     23.09 o 
 -11   6   3       14.91       46.30     25.89 o 
 -10   6   3       22.70        5.80     18.23 o 
  -9   6   3       31.04       60.10     21.95 o 
  -8   6   3      347.49      449.00     23.60 o 
  -7   6   3      866.30     1030.59     38.70 o 
  -6   6   3      751.42      845.23     30.74 o 
  -5   6   3     1302.08     1237.15     19.11 o 
  -4   6   3     1378.54     1391.96     25.03 o 
  -3   6   3      237.81      200.56     10.97 o 
  -2   6   3       52.24       64.34     12.99 o 
  -1   6   3      313.73      396.50     12.23 o 
   0   6   3       12.76       49.78      5.67 o 
   1   6   3       14.62       16.39     23.45 o 
   2   6   3      130.79      103.04     20.05 o 
   3   6   3       62.32       48.42     12.66 o 
   4   6   3      375.47      380.70     18.98 o 
   5   6   3      288.88      274.48     36.82 o 
   6   6   3      577.86      549.78     24.30 o 
   7   6   3       43.67       44.96     17.20 o 
   8   6   3       24.51       21.78     20.62 o 
   9   6   3       18.49       -1.86     14.07 o 
  10   6   3      117.28      131.99     24.96 o 
  11   6   3      493.77      581.57     49.93 o 
  12   6   3      199.44      271.74     38.33 o 
  13   6   3       97.14      110.39     47.53 o 
 -12   7   3       13.23        4.97     14.61 o 
 -11   7   3        3.90       20.75     20.08 o 
 -10   7   3        0.15        7.58     13.76 o 
  -9   7   3       82.63       96.44     17.48 o 
  -8   7   3      139.28      173.50     15.74 o 
  -7   7   3      283.09      392.15     24.66 o 
  -6   7   3      380.73      426.42     20.70 o 
  -5   7   3      390.02      459.62     23.83 o 
  -4   7   3      492.22      571.68     15.71 o 
  -3   7   3       44.54       65.95      9.07 o 
  -2   7   3        7.41       19.02      7.83 o 
  -1   7   3        7.33       11.30     10.34 o 
   0   7   3       82.48       84.83      8.03 o 
   1   7   3      211.17      190.55     17.40 o 
   2   7   3      749.12      767.83     27.00 o 
   3   7   3      319.25      370.58     29.50 o 
   4   7   3      123.36      102.97     22.57 o 
   5   7   3      133.04      163.85     31.96 o 
   6   7   3      236.13      307.52     29.25 o 
   7   7   3        1.23        1.01     14.00 o 
   8   7   3       35.24       26.13     19.24 o 
   9   7   3       15.37       16.88     19.69 o 
  10   7   3      135.36      155.78     33.40 o 
  11   7   3      285.78      347.55    210.94 o 
  12   7   3      247.72      246.58    164.41 o 
  13   7   3      138.36      279.10     37.70 o 
 -11   8   3        0.08       -4.54     16.76 o 
 -10   8   3        5.39      -10.89     16.56 o 
  -9   8   3       13.59       16.90     19.67 o 
  -8   8   3      182.03      205.76     31.85 o 
  -7   8   3      256.66      344.61     20.17 o 
  -6   8   3      836.40      983.70     24.96 o 
  -5   8   3      867.03      864.07     21.97 o 
  -4   8   3      318.31      310.09     14.54 o 
  -3   8   3      139.07      148.57     10.33 o 
  -2   8   3       16.19        2.40     12.69 o 
  -1   8   3       19.44       16.07      8.95 o 
   0   8   3       52.92       62.81     12.53 o 
   1   8   3      704.59      762.16     24.81 o 
   2   8   3      388.47      418.96     21.83 o 
   3   8   3        0.72        1.93     15.30 o 
   4   8   3       63.62       60.03     18.18 o 
   5   8   3        5.95        2.86     21.31 o 
   6   8   3      195.48      219.19     39.84 o 
   7   8   3      331.24      381.38     34.73 o 
   8   8   3      154.01      179.81     43.49 o 
   9   8   3      108.21      165.80     45.97 o 
  10   8   3      143.13        1.90     19.15 o 
  11   8   3      196.80       -1.01     18.54 o 
  12   8   3      185.83        0.45     18.18 o 
 -11   9   3        3.34      -19.24     20.59 o 
 -10   9   3        6.18       -0.40     20.05 o 
  -9   9   3       19.12        4.22     16.84 o 
  -8   9   3      325.89      368.10     32.03 o 
  -7   9   3      636.61      733.09     69.72 o 
  -6   9   3      523.03      604.64     36.31 o 
  -5   9   3      736.68      782.48     38.08 o 
  -4   9   3      165.34      218.70     17.90 o 
  -3   9   3        5.14       16.57     10.50 o 
  -2   9   3      236.01      265.16     12.41 o 
  -1   9   3      241.87      314.36     13.79 o 
   0   9   3       87.28      103.69     11.43 o 
   1   9   3      450.97      437.90     21.85 o 
   2   9   3      226.24      224.56     13.75 o 
   3   9   3       43.99       78.13     19.33 o 
   4   9   3        7.68       18.96     20.92 o 
   5   9   3      341.25      375.71     44.95 o 
   6   9   3        4.46        1.27     26.98 o 
   7   9   3      203.09      195.15     34.55 o 
   8   9   3      163.45      189.21     29.93 o 
   9   9   3      184.27        3.50     20.31 o 
  10   9   3      103.39        4.71     22.53 o 
  11   9   3      160.77        1.94     21.75 o 
  12   9   3       88.96        2.14     22.82 o 
 -10  10   3        3.05       -1.51     18.16 o 
  -9  10   3       57.34       38.10     36.94 o 
  -8  10   3      106.54       88.15     20.07 o 
  -7  10   3      615.65      710.78     41.98 o 
  -6  10   3      502.76      692.72     25.26 o 
  -5  10   3      293.37      390.77     26.91 o 
  -4  10   3      263.92      331.41     15.71 o 
  -3  10   3       51.17       63.33     17.74 o 
  -2  10   3       34.48       23.19      9.68 o 
  -1  10   3      474.58      518.47     23.76 o 
   0  10   3       58.78       73.39     12.66 o 
   1  10   3      270.14      343.01     23.55 o 
   2  10   3      184.71      212.60     24.46 o 
   3  10   3       31.23       11.10     13.79 o 
   4  10   3      177.64      184.16     30.23 o 
   5  10   3       51.20       42.01     25.95 o 
   6  10   3       10.85        6.24     30.69 o 
   7  10   3      232.05      139.29    106.92 o 
   8  10   3       41.88       -3.25     20.31 o 
   9  10   3      133.75        0.51     19.87 o 
  10  10   3      136.06       -1.34     21.16 o 
  11  10   3       53.26        4.44     28.71 o 
  -9  11   3        9.59        5.98     16.15 o 
  -8  11   3       80.97       87.68     22.70 o 
  -7  11   3      293.75      359.26     21.72 o 
  -6  11   3      697.96      816.33     29.65 o 
  -5  11   3      186.22      195.72     17.99 o 
  -4  11   3      150.23      200.34     15.86 o 
  -3  11   3        7.30       19.42     19.67 o 
  -2  11   3        2.82       -1.95      8.28 o 
  -1  11   3      275.45      324.50     28.55 o 
   0  11   3      631.96      649.63     28.63 o 
   1  11   3      211.97      217.51     24.18 o 
   2  11   3      157.16      166.48     24.30 o 
   3  11   3      133.64      128.77     20.21 o 
   4  11   3      102.82      150.56     30.76 o 
   5  11   3        6.03        5.73     23.12 o 
   6  11   3       97.39       55.53     35.68 o 
   7  11   3       22.77       -0.05     21.21 o 
   8  11   3       84.86        0.80     18.42 o 
   9  11   3       16.38       -6.34     24.58 o 
  10  11   3       79.33       11.90     28.85 o 
  -8  12   3       70.67      106.74     25.96 o 
  -7  12   3      163.97      104.41     45.41 o 
  -6  12   3      183.76      198.72     21.69 o 
  -5  12   3       40.76       42.57     16.87 o 
  -4  12   3        9.03       24.54     18.63 o 
  -3  12   3        0.02        3.30     15.15 o 
  -2  12   3       22.67       55.33     15.90 o 
  -1  12   3       40.37       64.13     15.60 o 
   0  12   3      668.58      722.33     26.73 o 
   1  12   3      288.19      324.72     39.84 o 
   2  12   3       45.04       74.29     28.38 o 
   3  12   3       87.14       97.93     19.97 o 
   4  12   3       16.09        5.34     16.20 o 
   5  12   3       30.84       23.83     31.02 o 
   6  12   3       46.53       34.57     45.77 o 
   7  12   3       35.54       15.65     31.56 o 
   8  12   3       20.85        3.00     22.72 o 
   9  12   3      123.78        0.86     28.95 o 
  10  12   3      102.86       10.04     37.39 o 
  -7  13   3       33.88       68.17     25.12 o 
  -6  13   3       16.21       -0.74     11.66 o 
  -5  13   3       47.22       24.78     24.71 o 
  -4  13   3       34.42       35.83     35.43 o 
  -3  13   3        3.36       -0.62     13.82 o 
  -2  13   3        6.39        5.73     20.34 o 
  -1  13   3       16.89        5.23     14.41 o 
   0  13   3      163.66      157.11    100.74 o 
   1  13   3      671.97      751.11     36.82 o 
   2  13   3      261.11      242.28    140.33 o 
   3  13   3       79.59        1.32     13.74 o 
   4  13   3        0.53      -20.55     22.97 o 
   5  13   3        6.11        2.27     20.18 o 
   6  13   3        0.46      -11.34     18.38 o 
   7  13   3        0.05        3.24     24.85 o 
   8  13   3        0.15       22.44     31.74 o 
  -5  14   3       37.79       16.31     34.50 o 
  -4  14   3       30.39       25.02     24.96 o 
  -3  14   3       10.21      -26.27     28.07 o 
  -2  14   3        6.81        9.75     20.77 o 
  -1  14   3       63.50       90.50     19.77 o 
   0  14   3      204.80      240.14     41.36 o 
   1  14   3      394.07      435.90     38.23 o 
   2  14   3      288.29      256.53    148.78 o 
   3  14   3      102.93       -6.07     17.34 o 
   4  14   3       17.47        2.02     21.93 o 
   5  14   3        3.82       14.99     25.90 o 
   6  14   3        0.56        5.81     21.38 o 
   7  14   3       46.26       32.85     23.31 o 
  -2  15   3       59.97      185.17     33.25 o 
  -1  15   3       55.23       85.57     30.64 o 
   0  15   3      183.85      237.27     90.40 o 
   1  15   3      232.56      299.82     61.78 o 
   2  15   3      281.84      256.18    157.86 o 
   3  15   3       92.37       50.97     40.09 o 
   4  15   3        0.18        0.35     20.57 o 
  -5 -12   4        1.43       -4.45     18.66 o 
  -4 -12   4       47.31       42.71     29.47 o 
  -3 -12   4       64.89       70.32     30.54 o 
  -2 -12   4       46.31       42.59     22.83 o 
  -1 -12   4        7.37       12.64     16.55 o 
   0 -12   4        1.43        0.44     12.36 o 
   1 -12   4       31.63        2.23     21.15 o 
   2 -12   4        0.09       -4.48     21.83 o 
   3 -12   4       12.47       11.78     14.57 o 
  -7 -11   4        9.06       -3.96     22.22 o 
  -6 -11   4       18.12       20.15     23.78 o 
  -5 -11   4       26.92       66.39     27.18 o 
  -4 -11   4       50.02       66.92     22.38 o 
  -3 -11   4      117.54       86.12     38.90 o 
  -2 -11   4       70.95       40.61     24.44 o 
  -1 -11   4      148.79      124.49     47.45 o 
   0 -11   4       96.01       41.03     46.78 o 
   1 -11   4       11.73        3.97     19.99 o 
   2 -11   4       36.17        2.86     14.32 o 
   3 -11   4        0.26        1.48     11.39 o 
   4 -11   4       13.35       12.79     14.38 o 
   5 -11   4       38.67       28.50     32.78 o 
   6 -11   4       47.30       83.72     40.35 o 
  -9 -10   4       16.56       50.04     42.81 o 
  -8 -10   4       65.03       35.94     28.21 o 
  -7 -10   4       19.58       -0.64     14.80 o 
  -6 -10   4       45.70       61.82     23.57 o 
  -5 -10   4       53.11       82.00     29.60 o 
  -4 -10   4      160.17      141.57     23.21 o 
  -3 -10   4      555.19      631.90     28.63 o 
  -2 -10   4      360.36      427.61     27.91 o 
  -1 -10   4      108.39      121.68     21.38 o 
   0 -10   4       99.39       75.22     18.29 o 
   1 -10   4        0.04      -18.27     18.82 o 
   2 -10   4      176.93      121.88     89.14 o 
   3 -10   4       23.33       -7.87      9.72 o 
   4 -10   4        9.69       18.11     13.64 o 
   5 -10   4        2.58        8.60      8.48 o 
   6 -10   4       49.62      101.12     63.29 o 
   7 -10   4       55.12       84.48     42.62 o 
 -10  -9   4      104.92      124.84     64.90 o 
  -9  -9   4      116.43      132.10     38.42 o 
  -8  -9   4      126.95      140.29     35.53 o 
  -7  -9   4      143.44       96.29     46.73 o 
  -6  -9   4      138.94      138.11     24.47 o 
  -5  -9   4      676.76      723.96     40.47 o 
  -4  -9   4      732.66      760.15     38.30 o 
  -3  -9   4      409.72      459.26     27.14 o 
  -2  -9   4      389.71      451.03     30.59 o 
  -1  -9   4      145.31      153.40     17.50 o 
   0  -9   4        2.62       -4.35     11.92 o 
   1  -9   4        1.04       15.30     15.24 o 
   2  -9   4        0.03        8.82     20.69 o 
   3  -9   4       32.00       33.47      9.67 o 
   4  -9   4        0.53        7.18     10.55 o 
   5  -9   4        0.34        9.37      8.35 o 
   6  -9   4       47.44       68.59     57.75 o 
   7  -9   4       50.44      161.39     43.37 o 
   8  -9   4      117.91      169.46     75.15 o 
 -11  -8   4      202.09      209.80     63.80 o 
 -10  -8   4      333.25      170.69    194.80 o 
  -9  -8   4      217.28      149.40    119.28 o 
  -8  -8   4       73.23       18.58     29.66 o 
  -7  -8   4        5.06        7.64     21.02 o 
  -6  -8   4       20.54       14.50     19.14 o 
  -5  -8   4      462.72      497.50     26.58 o 
  -4  -8   4      685.69      719.68     29.84 o 
  -3  -8   4      894.47      998.33     27.82 o 
  -2  -8   4      330.79      399.62     20.39 o 
  -1  -8   4      252.99      299.92     17.73 o 
   0  -8   4       13.76        4.84     10.24 o 
   1  -8   4      274.91      307.99     15.43 o 
   2  -8   4      363.14      420.78     21.44 o 
   3  -8   4       70.40       83.63     11.31 o 
   4  -8   4       81.37       77.36     12.46 o 
   5  -8   4       74.90       77.87     15.80 o 
   6  -8   4      135.52      151.34     12.06 o 
   7  -8   4      123.53      185.09     41.10 o 
   8  -8   4      120.26       -8.57     47.66 o 
   9  -8   4       73.75       -7.06     31.77 o 
 -11  -7   4      194.58       -2.27     36.31 o 
 -10  -7   4      164.46      105.62     91.03 o 
  -9  -7   4       73.97       50.89     68.72 o 
  -8  -7   4       65.35       68.75     66.95 o 
  -7  -7   4        0.19        8.52     25.47 o 
  -6  -7   4        1.34      -10.54     23.18 o 
  -5  -7   4      268.43      328.49     65.06 o 
  -4  -7   4     2208.78     2250.10     71.02 o 
  -3  -7   4     1298.10     1381.57     34.99 o 
  -2  -7   4      428.93      476.42     23.80 o 
  -1  -7   4      184.36      219.94     22.54 o 
   0  -7   4       40.60       46.58     14.94 o 
   1  -7   4       83.40       85.50     17.73 o 
   2  -7   4       69.46       81.55     11.86 o 
   3  -7   4       16.51       14.69      7.44 o 
   4  -7   4        3.83        4.19      5.73 o 
   5  -7   4       75.75       91.77     10.46 o 
   6  -7   4       71.95       56.07      5.75 o 
   7  -7   4      220.43      236.22     12.70 o 
   8  -7   4       52.46       -2.02     38.58 o 
   9  -7   4       56.97       -5.80     29.25 o 
  10  -7   4        2.27        4.29     31.02 o 
 -11  -6   4      106.72      121.29     52.96 o 
 -10  -6   4       78.11       67.56     55.98 o 
  -9  -6   4       50.61       47.40     40.22 o 
  -8  -6   4        2.39        6.85     33.79 o 
  -7  -6   4        8.46       25.20     25.82 o 
  -6  -6   4       97.28      132.66     29.96 o 
  -5  -6   4      163.91      192.72     28.28 o 
  -4  -6   4     2140.95     2350.30     64.81 o 
  -3  -6   4     2011.77     2115.72     36.96 o 
  -2  -6   4      866.06      922.51     31.60 o 
  -1  -6   4       10.60        1.32      6.63 o 
   0  -6   4        5.22        1.44      6.76 o 
   1  -6   4       88.23       86.05     10.49 o 
   2  -6   4      198.70      223.82     16.84 o 
   3  -6   4        1.24       -0.85      6.62 o 
   4  -6   4       69.07       75.28      8.72 o 
   5  -6   4        1.07        1.58      3.49 o 
   6  -6   4        4.63        7.58      4.16 o 
   7  -6   4      161.85      172.67      7.92 o 
   8  -6   4       87.16       63.23     32.28 o 
   9  -6   4        0.49       -1.26     24.46 o 
  10  -6   4        4.83        4.29     29.50 o 
  11  -6   4       30.84       11.10     36.31 o 
 -12  -5   4       33.71       -2.77     35.56 o 
 -11  -5   4       31.01       23.27     28.26 o 
  -9  -5   4        6.26       18.53     40.73 o 
  -8  -5   4       10.46       11.87     25.09 o 
  -7  -5   4       39.03       55.02     22.55 o 
  -6  -5   4        5.99        6.68     26.03 o 
  -5  -5   4      287.41      343.26     29.86 o 
  -4  -5   4     1251.15     1242.73     36.61 o 
  -3  -5   4     7476.50     7316.35     67.29 o 
  -2  -5   4     3683.78     3571.19     37.03 o 
  -1  -5   4      702.73      662.22     20.58 o 
   0  -5   4       36.55       44.17      8.60 o 
   1  -5   4       51.14       40.99      9.01 o 
   2  -5   4      373.18      370.29     16.44 o 
   3  -5   4       48.45       59.57      5.85 o 
   4  -5   4        7.32        4.53      3.57 o 
   5  -5   4        0.01        2.89      3.00 o 
   6  -5   4       12.86       14.52      4.55 o 
   7  -5   4        8.30       15.42      3.68 o 
   8  -5   4      125.80      126.53      7.34 o 
   9  -5   4        9.35        7.35      4.41 o 
  10  -5   4        0.56        4.03     27.74 o 
  11  -5   4       40.96      -13.36     35.56 o 
  12  -5   4       41.29       -1.01     29.50 o 
 -12  -4   4        0.87        1.31     21.08 o 
 -11  -4   4        3.71       -0.76     26.98 o 
 -10  -4   4       36.97       25.46     32.66 o 
  -8  -4   4       26.92       29.96     21.66 o 
  -7  -4   4       20.46       29.27     24.13 o 
  -6  -4   4       43.89       56.46     19.34 o 
  -5  -4   4     1423.85     1318.51     49.30 o 
  -4  -4   4     3353.38     3182.28     50.98 o 
  -3  -4   4     4160.43     3899.46     52.76 o 
  -2  -4   4     7928.23     7668.13     60.44 o 
  -1  -4   4      104.19       68.52     11.35 o 
   0  -4   4      350.84      371.25     16.82 o 
   1  -4   4        5.68       11.06      4.91 o 
   2  -4   4        9.81        2.56      3.65 o 
   3  -4   4      425.83      496.27     15.58 o 
   4  -4   4       62.36       69.12      4.94 o 
   5  -4   4      403.55      394.10     12.49 o 
   6  -4   4        0.92        0.32      3.58 o 
   7  -4   4       13.81       13.58      4.70 o 
   8  -4   4       67.16       54.60      6.50 o 
   9  -4   4       10.39        4.09      6.43 o 
  10  -4   4       31.18       16.86     24.71 o 
  11  -4   4       24.45        5.04     31.02 o 
  12  -4   4       63.64        5.55     34.80 o 
 -13  -3   4        2.66        1.26     32.53 o 
 -12  -3   4       20.22        5.04     31.52 o 
 -11  -3   4       21.28       11.32     23.33 o 
 -10  -3   4       11.35       26.53     23.78 o 
  -9  -3   4        0.48      -12.67     23.75 o 
  -8  -3   4        7.62       19.38     23.18 o 
  -7  -3   4       18.10       20.83     17.92 o 
  -6  -3   4      678.44      749.22     28.87 o 
  -5  -3   4     2196.59     2053.03     37.71 o 
  -4  -3   4     3580.08     3206.22     42.53 o 
  -3  -3   4     2436.46     2187.33     43.06 o 
  -2  -3   4    17094.17    16499.45    179.68 o 
  -1  -3   4     8020.32     7965.84    110.95 o 
   0  -3   4        9.11        9.32      5.61 o 
   1  -3   4      938.01      869.56     11.32 o 
   2  -3   4     1050.41     1022.13     11.33 o 
   3  -3   4      253.22      228.24      8.00 o 
   4  -3   4       15.35       43.63     19.42 o 
   5  -3   4      446.35      458.19     31.27 o 
   6  -3   4       98.34       78.35     12.86 o 
   7  -3   4       36.05       33.19     10.21 o 
   8  -3   4       44.48       25.19     10.58 o 
   9  -3   4       67.80       82.81     12.74 o 
  10  -3   4       97.03       82.76     23.13 o 
  11  -3   4       46.33       52.02     14.66 o 
  12  -3   4       70.37       11.35     37.07 o 
  13  -3   4      115.14        4.54     37.83 o 
 -13  -2   4        1.68       17.92     28.19 o 
 -12  -2   4       24.15        4.29     31.77 o 
 -11  -2   4       11.34       -1.92     21.76 o 
 -10  -2   4       85.21       94.27     32.22 o 
  -9  -2   4       58.55       39.21     21.82 o 
  -8  -2   4       55.89       70.62     35.55 o 
  -7  -2   4      143.96      177.69     23.05 o 
  -6  -2   4     1268.85     1251.35     49.68 o 
  -5  -2   4     6865.47     7019.28     74.53 o 
  -4  -2   4     9372.87     8902.07    107.42 o 
  -3  -2   4    11985.73    11581.02    105.96 o 
  -2  -2   4     2663.96     2273.57     28.88 o 
  -1  -2   4     4629.16     4525.17     36.75 o 
   0  -2   4       83.62      104.10      6.79 o 
   1  -2   4      293.91      253.82      7.77 o 
   2  -2   4      650.33      651.01     11.46 o 
   3  -2   4      413.11      592.80     18.72 o 
   4  -2   4      419.53      317.48     24.46 o 
   5  -2   4      849.67      802.15     33.54 o 
   6  -2   4      222.45      188.17     12.23 o 
   7  -2   4       36.40       24.49      6.41 o 
   8  -2   4       53.57       50.63      9.47 o 
   9  -2   4       10.32       12.42      7.25 o 
  10  -2   4       21.97       36.66     10.28 o 
  11  -2   4       87.83      105.35     32.29 o 
  12  -2   4      108.35       38.07     27.61 o 
  13  -2   4      195.25       -1.77     52.96 o 
 -13  -1   4        0.61       -1.11     32.79 o 
 -12  -1   4       37.99       55.68     28.11 o 
 -11  -1   4       49.95       61.08     31.94 o 
 -10  -1   4      180.69      146.44     27.55 o 
  -9  -1   4       18.86        5.68     16.64 o 
  -8  -1   4      167.55      172.69     38.26 o 
  -7  -1   4      614.81      599.18     34.80 o 
  -6  -1   4     7398.29     7201.12     86.09 o 
  -5  -1   4     8952.99     9032.91     95.07 o 
  -4  -1   4     2967.25     2674.13     36.37 o 
  -3  -1   4     1056.08      882.49     21.18 o 
  -2  -1   4       29.09       12.63     10.06 o 
  -1  -1   4      454.28      468.34     16.42 o 
   0  -1   4     1552.47     1387.75     12.65 o 
   1  -1   4      673.29      584.28      7.42 o 
   2  -1   4     5565.78     5563.45     52.33 o 
   3  -1   4     1574.72     1432.32     34.04 o 
   4  -1   4       18.25       15.38     23.70 o 
   5  -1   4     1429.86     1367.69     22.98 o 
   6  -1   4       41.74       36.06      4.89 o 
   7  -1   4        0.11       -1.06      4.45 o 
   8  -1   4       17.59       16.84      7.20 o 
   9  -1   4        3.24       10.55     11.12 o 
  10  -1   4      117.48      127.13     18.15 o 
  11  -1   4      125.65      131.32     13.52 o 
  12  -1   4       97.71       59.94     22.36 o 
  13  -1   4       96.61       61.53     24.46 o 
 -13   0   4        0.52       -1.75     19.83 o 
 -12   0   4       14.97       10.83     25.49 o 
 -11   0   4        5.88        1.08     21.21 o 
 -10   0   4       42.59       26.19     25.32 o 
  -9   0   4       28.57       39.17     20.35 o 
  -8   0   4      815.35      840.99     38.70 o 
  -7   0   4      617.93      551.85     51.95 o 
  -6   0   4     5539.73     5395.53     63.74 o 
  -5   0   4     4247.61     4264.77     50.51 o 
  -4   0   4     1248.16     1155.98     38.71 o 
  -3   0   4     1231.89      961.22     32.03 o 
  -2   0   4       33.45       57.21     10.16 o 
  -1   0   4     5660.13     5749.30     68.73 o 
   0   0   4      797.79      791.53      9.67 o 
   1   0   4     1410.56     1258.46     11.56 o 
   2   0   4     1633.24     1525.80     11.57 o 
   3   0   4     3850.08     3608.30     28.44 o 
   4   0   4     1317.38     1171.07     19.02 o 
   5   0   4      774.64      662.54     12.03 o 
   6   0   4      193.03      212.03      8.81 o 
   7   0   4       93.64       71.48      7.48 o 
   8   0   4      163.68      162.34     10.24 o 
   9   0   4       48.80       28.28     11.98 o 
  10   0   4       20.87       16.70     11.98 o 
  11   0   4        3.52        0.65      9.92 o 
  12   0   4       24.18       45.65     22.98 o 
  13   0   4       25.84       17.43     14.65 o 
 -13   1   4       10.21        3.32     24.13 o 
 -12   1   4       41.01       -1.47     17.59 o 
 -11   1   4        0.97       10.99     24.44 o 
 -10   1   4       67.61       85.00     27.89 o 
  -9   1   4       22.75       38.07     19.53 o 
  -8   1   4        0.57       -4.93     17.54 o 
  -7   1   4      466.91      477.60     29.48 o 
  -6   1   4     1929.32     1993.52     35.63 o 
  -5   1   4     7282.10     7610.99     75.85 o 
  -4   1   4      440.85      456.94     20.69 o 
  -3   1   4     1229.09     1125.18     24.80 o 
  -2   1   4     1184.26     1085.31     19.61 o 
  -1   1   4     1831.83     1873.88     17.45 o 
   0   1   4      394.65      388.25      9.09 o 
   1   1   4     1341.03     1188.25     16.44 o 
   2   1   4     2713.98     2574.35     70.48 o 
   3   1   4     7426.40     7323.23     49.45 o 
   4   1   4     8891.23     8473.68     65.26 o 
   5   1   4      330.52      226.80      9.38 o 
   6   1   4      229.04      190.20     10.72 o 
   7   1   4       36.66       33.55      9.78 o 
   8   1   4       83.85       65.87     16.21 o 
   9   1   4      160.57       94.88     69.85 o 
  10   1   4        0.13       -2.22     13.96 o 
  11   1   4        0.69        9.77     13.82 o 
  12   1   4       47.77       51.97     16.08 o 
  13   1   4       45.99       41.91     21.50 o 
 -13   2   4       61.94        6.98     22.01 o 
 -12   2   4       92.35        9.17     21.18 o 
 -11   2   4        0.05      -26.46     34.65 o 
 -10   2   4       34.10       42.17     21.14 o 
  -9   2   4       76.38       80.15     21.00 o 
  -8   2   4        8.76       22.97     16.46 o 
  -7   2   4      667.19      662.76     30.30 o 
  -6   2   4     1079.09     1015.30     26.62 o 
  -5   2   4     3014.03     2900.14     39.05 o 
  -4   2   4     4495.27     4296.35     50.89 o 
  -3   2   4      906.98      814.87     18.63 o 
  -2   2   4     1546.71     1630.18     47.28 o 
  -1   2   4     8929.12     8881.69     85.12 o 
   0   2   4        6.73       10.24      3.56 o 
   1   2   4     5353.17     5027.95     96.58 o 
   2   2   4    13784.32    13291.33    137.68 o 
   3   2   4    12145.20    11788.33     87.28 o 
   4   2   4     6610.54     6227.07     55.81 o 
   5   2   4      777.75      673.80     13.37 o 
   6   2   4       84.82      125.40     11.60 o 
   7   2   4      216.13      236.49     20.15 o 
   8   2   4      326.99      386.29     18.97 o 
   9   2   4       52.27       26.36     20.68 o 
  10   2   4       39.44       19.46     24.08 o 
  11   2   4       52.25       31.02     30.26 o 
  12   2   4       40.06       23.49     18.89 o 
  13   2   4       27.43       37.52     21.70 o 
  14   2   4        5.22       -7.77     16.97 o 
 -13   3   4       64.31       -3.00     19.82 o 
 -12   3   4       54.97       -2.69     21.51 o 
 -11   3   4       12.26        9.56     23.46 o 
 -10   3   4       11.57       26.75     19.37 o 
  -9   3   4       13.72        9.72     15.92 o 
  -8   3   4        2.20        7.50     13.99 o 
  -7   3   4        1.09       12.52     15.93 o 
  -6   3   4      846.28      807.50     35.05 o 
  -5   3   4     1440.65     1283.49     25.94 o 
  -4   3   4     7535.13     7793.04     74.01 o 
  -3   3   4      936.97      977.27     23.46 o 
  -2   3   4      409.98      358.71     13.82 o 
  -1   3   4      524.97      552.26     10.29 o 
   0   3   4      161.52      114.33      4.41 o 
   2   3   4    11382.75    10827.64    129.61 o 
   3   3   4    16447.63    16261.93    128.22 o 
   4   3   4     7979.47     8105.35     67.76 o 
   5   3   4     1815.86     1780.62     31.92 o 
   6   3   4       61.65       54.54     12.37 o 
   7   3   4      219.67      231.31     14.88 o 
   8   3   4      136.85      172.84     15.42 o 
   9   3   4        0.76       11.12     13.88 o 
  10   3   4        2.50       -2.01     17.11 o 
  11   3   4       94.56       80.98     21.44 o 
  12   3   4       44.79       51.53     22.00 o 
  13   3   4       43.58       52.78     20.83 o 
  14   3   4        9.74       40.30     21.80 o 
 -13   4   4       42.91       46.92     40.73 o 
 -12   4   4       58.07       31.17     23.84 o 
 -11   4   4        0.08       16.57     23.93 o 
 -10   4   4       21.48       12.55     21.64 o 
  -9   4   4      185.44      207.73     37.32 o 
  -8   4   4      136.85      139.14     32.56 o 
  -7   4   4       27.48       48.56     25.47 o 
  -6   4   4      981.52      983.26     42.49 o 
  -5   4   4     1516.73     1510.73     32.65 o 
  -4   4   4     4705.72     4634.76     58.38 o 
  -3   4   4     8332.56     8471.85     76.40 o 
  -2   4   4      184.47      144.63     13.78 o 
  -1   4   4      248.88      297.56     18.66 o 
   0   4   4      815.20      740.99     12.10 o 
   1   4   4     4715.60     4683.79     76.66 o 
   2   4   4     8312.97     8344.53    100.36 o 
   3   4   4    13734.98    13761.85    126.71 o 
   4   4   4     6044.79     5989.22     55.99 o 
   5   4   4      344.08      339.70     14.97 o 
   6   4   4        2.04       -5.18      8.91 o 
   7   4   4      864.88      830.55     26.78 o 
   8   4   4      311.77      398.28     29.00 o 
   9   4   4        0.48       -7.82     12.66 o 
  10   4   4        9.53       12.56     14.26 o 
  11   4   4       52.59       59.76     18.96 o 
  12   4   4      143.04      117.03     22.97 o 
  13   4   4       43.26       58.63     36.31 o 
 -13   5   4       22.16       23.89     24.34 o 
 -12   5   4       10.21       23.67     26.59 o 
 -11   5   4        5.11       10.90     43.37 o 
 -10   5   4       26.41       25.35     22.64 o 
  -9   5   4       32.96       57.61     23.23 o 
  -8   5   4       16.52        0.24     17.78 o 
  -7   5   4       82.61       85.48     20.76 o 
  -6   5   4      334.18      338.21     23.58 o 
  -5   5   4     1079.32     1176.13     26.57 o 
  -4   5   4      889.84      832.87     24.86 o 
  -3   5   4        8.87       10.32      9.18 o 
  -2   5   4      225.91      250.28      6.84 o 
  -1   5   4      471.03      572.17     23.70 o 
   0   5   4      512.09      532.83      8.32 o 
   1   5   4     4063.57     4352.44     77.67 o 
   2   5   4     9590.01     9435.51     86.26 o 
   3   5   4     2656.80     2532.85     36.40 o 
   4   5   4     2345.76     2394.85     42.16 o 
   5   5   4      327.95      338.17     20.60 o 
   6   5   4        1.75        9.28     10.97 o 
   7   5   4      405.97      488.41     22.02 o 
   8   5   4      239.38      284.30     21.04 o 
   9   5   4        6.80        6.53     22.02 o 
  10   5   4       41.87       54.22     31.20 o 
  11   5   4        1.77       27.44     30.03 o 
  12   5   4       53.86       33.95     34.02 o 
  13   5   4        3.30      -20.54     25.27 o 
 -12   6   4        0.44       14.81     21.34 o 
 -11   6   4        1.62        9.27     18.58 o 
 -10   6   4       10.87       10.64     17.73 o 
  -9   6   4       31.87       47.72     19.51 o 
  -8   6   4       19.58       29.51     17.27 o 
  -7   6   4       20.57       40.88     25.76 o 
  -6   6   4      146.70      128.64     17.53 o 
  -5   6   4      143.99      153.67     11.17 o 
  -4   6   4      110.98      141.15     11.90 o 
  -3   6   4      261.31      234.06     17.90 o 
  -2   6   4      245.11      178.52      5.13 o 
  -1   6   4      380.01      394.14     22.95 o 
   0   6   4     1279.90     1245.07     15.13 o 
   1   6   4       14.24       34.55     16.14 o 
   2   6   4     3864.57     3807.79     43.59 o 
   3   6   4     3518.99     3333.63     45.01 o 
   4   6   4     2318.12     2347.85     49.30 o 
   5   6   4     1500.00     1438.47     29.78 o 
   6   6   4       35.45       41.37     15.05 o 
   7   6   4       39.35       57.63     27.62 o 
   8   6   4      190.54      270.89     27.37 o 
   9   6   4       33.08       52.30     19.33 o 
  10   6   4      163.91      209.92     25.41 o 
  11   6   4       85.42       77.24     30.01 o 
  12   6   4        1.52       16.35     20.67 o 
  13   6   4        0.28       -8.76     45.01 o 
 -12   7   4        4.00       12.08     19.02 o 
 -11   7   4        8.14       20.44     18.30 o 
 -10   7   4        1.61       -0.19     12.70 o 
  -9   7   4       53.74       44.96     16.43 o 
  -8   7   4       16.88        8.09     14.52 o 
  -7   7   4       20.94       21.43     10.46 o 
  -6   7   4       11.32       13.97     12.25 o 
  -5   7   4       48.16       41.79     13.28 o 
  -4   7   4       86.56       96.67      9.09 o 
  -3   7   4       35.15       49.23      7.69 o 
  -2   7   4      104.78      121.63     15.38 o 
  -1   7   4        3.14        1.22      4.58 o 
   0   7   4      288.80      311.68     11.58 o 
   1   7   4      736.59      673.29     31.02 o 
   2   7   4     1903.92     1944.16     37.22 o 
   3   7   4     6252.49     6360.24     68.02 o 
   4   7   4     2250.83     2297.22     47.16 o 
   5   7   4      861.03      790.83     26.84 o 
   6   7   4      140.76      150.84     20.32 o 
   7   7   4       20.63       25.94     17.29 o 
   8   7   4       18.19        8.57     15.96 o 
   9   7   4      391.37      372.87     34.28 o 
  10   7   4      391.35      433.74     57.12 o 
  11   7   4      123.33       93.02     76.41 o 
  12   7   4       11.77      -18.52     22.73 o 
  13   7   4        5.52       21.80     30.28 o 
 -11   8   4        0.92       -5.41     16.98 o 
 -10   8   4        0.63       -1.91     13.88 o 
  -9   8   4       36.49       35.39     14.62 o 
  -8   8   4       56.52       56.59     18.54 o 
  -7   8   4       47.96       54.58     18.60 o 
  -6   8   4       25.60       33.80     15.51 o 
  -5   8   4        1.68       -9.32      9.32 o 
  -4   8   4        2.46        5.84      9.68 o 
  -3   8   4       45.77       57.36     12.60 o 
  -2   8   4       38.62       47.67     14.52 o 
  -1   8   4      900.50      946.19     24.32 o 
   0   8   4     1527.75     1666.05     26.98 o 
   1   8   4     1822.22     1940.12     25.30 o 
   2   8   4     2149.04     2064.00     50.94 o 
   3   8   4     3170.26     3178.07     52.98 o 
   4   8   4     2320.25     2341.25     57.36 o 
   5   8   4      275.45      310.90     23.96 o 
   6   8   4       16.11       11.91     18.91 o 
   7   8   4       74.66       89.80     22.27 o 
   8   8   4        2.34        6.91     20.30 o 
   9   8   4      432.56      442.45     33.21 o 
  10   8   4      293.70      274.08    183.96 o 
  11   8   4      135.87        1.90     18.81 o 
  12   8   4       62.70       22.93     31.65 o 
 -11   9   4        0.07       -1.98     33.03 o 
 -10   9   4       14.43       37.94     23.69 o 
  -9   9   4       86.20       98.85     20.72 o 
  -8   9   4       63.67       62.83     17.47 o 
  -7   9   4       14.25       11.03     16.33 o 
  -6   9   4       12.35       12.57     18.09 o 
  -5   9   4       51.30       54.84     18.53 o 
  -4   9   4       53.40       79.56     15.09 o 
  -3   9   4        1.54       15.82      8.78 o 
  -2   9   4        0.37       17.88     14.08 o 
  -1   9   4       11.64       14.77      9.07 o 
   0   9   4     1119.46     1137.86     24.54 o 
   1   9   4     2297.28     2275.21     38.33 o 
   2   9   4     3481.11     3665.03     99.35 o 
   3   9   4     1575.92     1685.68     43.70 o 
   4   9   4     1711.96     1839.52     41.09 o 
   5   9   4      634.20      701.01     37.32 o 
   6   9   4       30.14       31.90     24.42 o 
   7   9   4      486.61      561.22     33.15 o 
   8   9   4       92.65      114.83     27.02 o 
   9   9   4      102.49       54.87     64.56 o 
  10   9   4      257.35      337.03    206.27 o 
  11   9   4       84.91        2.23     24.86 o 
  12   9   4       27.57       -1.41     21.12 o 
 -10  10   4       19.39       40.23     26.79 o 
  -9  10   4       54.67       36.98     19.39 o 
  -8  10   4       32.69       24.44     20.97 o 
  -7  10   4       17.78        3.25     11.41 o 
  -6  10   4       20.14       26.17     12.87 o 
  -5  10   4        2.96        1.63     10.49 o 
  -4  10   4       22.21       15.93     14.27 o 
  -3  10   4      271.25      303.14     23.89 o 
  -2  10   4       14.12       29.53     16.94 o 
  -1  10   4      209.39      279.91     18.61 o 
   0  10   4     1127.93     1167.33     40.47 o 
   1  10   4     2889.86     3130.68     46.70 o 
   2  10   4     1888.33     1884.80     56.61 o 
   3  10   4     1084.13     1199.29     36.79 o 
   4  10   4       88.28      106.19     31.14 o 
   5  10   4       26.08        1.19     14.77 o 
   6  10   4      483.50      576.26     34.96 o 
   7  10   4      315.85      356.91     40.99 o 
   8  10   4      256.13      412.47     35.97 o 
   9  10   4       78.41       -1.62     23.52 o 
  10  10   4       46.27        0.60     25.21 o 
  11  10   4       32.40       -3.02     22.80 o 
  -9  11   4       69.17      123.26     60.52 o 
  -8  11   4       84.12       94.37     23.48 o 
  -7  11   4       49.03       38.21     15.00 o 
  -6  11   4       24.11       44.42     14.71 o 
  -5  11   4        0.04       -2.28     13.85 o 
  -4  11   4       11.65        5.89     17.58 o 
  -3  11   4        7.54       -2.54     14.08 o 
  -2  11   4       32.04       18.54     17.21 o 
  -1  11   4      697.47      801.91     95.39 o 
   0  11   4      295.40      326.89     18.23 o 
   1  11   4     1112.16     1275.30     57.49 o 
   2  11   4      828.95      901.86     25.69 o 
   3  11   4       49.40       67.24     15.57 o 
   4  11   4      127.07      116.96     25.50 o 
   5  11   4      164.63      151.70     28.68 o 
   6  11   4       53.63       27.97     36.69 o 
   7  11   4      222.19        0.26     16.38 o 
   8  11   4      319.91      362.90    213.97 o 
   9  11   4      191.28        4.70     37.70 o 
  10  11   4       32.01        6.37     25.75 o 
  11  11   4       41.78        3.90     26.18 o 
  -8  12   4       44.65        4.87     16.16 o 
  -7  12   4       18.47        3.17     14.33 o 
  -6  12   4        7.15       12.92     17.44 o 
  -5  12   4        0.63        8.88     11.56 o 
  -4  12   4       11.79        3.57     18.90 o 
  -3  12   4       99.32      107.72     23.80 o 
  -2  12   4        0.63       -9.71     17.47 o 
  -1  12   4       55.28       53.17     12.90 o 
   0  12   4      346.52      381.94     26.54 o 
   1  12   4      223.94      239.16     18.75 o 
   2  12   4       97.91       53.70     63.67 o 
   3  12   4        4.74        5.15     20.63 o 
   4  12   4        6.97        0.87     12.91 o 
   5  12   4      130.89       83.03     91.79 o 
   6  12   4       93.33       86.99     79.56 o 
   7  12   4      137.62       -0.53     21.97 o 
   8  12   4      239.65        6.46     26.09 o 
   9  12   4      204.96       -3.00     31.30 o 
  10  12   4       66.94        1.28     23.86 o 
  -7  13   4       10.75        0.00     12.29 o 
  -6  13   4        3.14       -0.06     14.69 o 
  -5  13   4       22.24       39.47     51.32 o 
  -4  13   4       35.83       24.70     26.16 o 
  -3  13   4      113.36       83.24     71.87 o 
  -2  13   4       18.84       22.36     25.85 o 
  -1  13   4       42.59       22.98     12.71 o 
   0  13   4       29.72       27.68     20.68 o 
   1  13   4       95.82       92.44     52.96 o 
   2  13   4        4.96       -5.10     12.51 o 
   3  13   4        4.98       -2.89     17.94 o 
   4  13   4        4.66        1.02      8.98 o 
   5  13   4       22.77        0.48     13.70 o 
   6  13   4       61.59       33.48     35.57 o 
   7  13   4       42.10       33.05     31.29 o 
   8  13   4      201.22       -5.77     27.44 o 
   9  13   4      260.52        6.19     47.19 o 
  -5  14   4        8.76        6.80     23.29 o 
  -4  14   4        0.61        7.60     20.06 o 
  -3  14   4        1.13       42.73     44.38 o 
  -2  14   4        3.09      -10.58     21.30 o 
  -1  14   4       18.85       14.93     17.18 o 
   0  14   4       10.28       -0.28     11.86 o 
   1  14   4       95.58       46.86     32.53 o 
   2  14   4      153.28      135.98     87.00 o 
   3  14   4       19.92       -0.59     18.87 o 
   4  14   4        0.04       -0.90     12.36 o 
   5  14   4        1.91       -0.16     13.20 o 
   6  14   4       48.87       26.86     22.74 o 
   7  14   4       85.52       31.79     40.20 o 
  -3  15   4        4.00       -3.15     32.63 o 
  -2  15   4        1.46       -1.04     19.16 o 
  -1  15   4        2.49       14.90     39.48 o 
   0  15   4       14.11       10.49     24.78 o 
   1  15   4       46.12       34.46     31.69 o 
   2  15   4      111.64       59.45     47.66 o 
   3  15   4       37.86       15.42     26.91 o 
   4  15   4        7.52        0.74     15.84 o 
   5  15   4       16.71        4.59     18.62 o 
  -4 -12   5       35.06       63.69     26.37 o 
  -3 -12   5       86.96       66.21     27.43 o 
  -2 -12   5      185.62      129.90     64.62 o 
  -1 -12   5      178.09      155.70     53.23 o 
   0 -12   5       67.91       -0.52     16.00 o 
   1 -12   5        0.38        0.59     14.78 o 
   2 -12   5       23.24        2.91     13.68 o 
  -6 -11   5       29.80       47.46     25.14 o 
  -5 -11   5        7.05       33.46     25.50 o 
  -4 -11   5       62.81       32.74     23.33 o 
  -3 -11   5      190.02      230.18     29.84 o 
  -2 -11   5      242.30      318.48     29.62 o 
  -1 -11   5      176.02      133.96     41.98 o 
   0 -11   5       34.59        1.84     16.05 o 
   1 -11   5        6.14        1.66     19.53 o 
   2 -11   5       53.69       -1.92     19.34 o 
   3 -11   5       77.93       34.31     29.60 o 
   4 -11   5       97.01       -2.02     28.75 o 
   5 -11   5      114.06      157.10     44.13 o 
  -8 -10   5       22.00        6.96     24.82 o 
  -7 -10   5        0.07       -1.40     19.71 o 
  -6 -10   5       12.76        9.95     22.04 o 
  -5 -10   5       27.73       40.39     29.04 o 
  -4 -10   5      115.71      144.04     24.09 o 
  -3 -10   5      360.37      346.79     33.99 o 
  -2 -10   5      478.67      450.07     40.63 o 
  -1 -10   5      264.39      235.09     27.92 o 
   0 -10   5       77.34       61.12     17.42 o 
   1 -10   5       18.01       -1.42     17.25 o 
   2 -10   5       85.24        2.34     17.74 o 
   3 -10   5      330.26      379.88     17.73 o 
   4 -10   5      107.26       84.32     65.31 o 
   5 -10   5       64.74      146.26     40.35 o 
   6 -10   5       27.35       35.56     36.56 o 
  -9  -9   5       43.32       44.29     53.94 o 
  -8  -9   5        1.09       -5.39     23.37 o 
  -7  -9   5        2.13       21.69     24.78 o 
  -6  -9   5        2.96       10.91     18.41 o 
  -5  -9   5      110.07       97.95     36.25 o 
  -4  -9   5      272.83      298.45     25.47 o 
  -3  -9   5      651.55      655.73     28.12 o 
  -2  -9   5      481.03      552.93     32.82 o 
  -1  -9   5      120.49      126.64     20.75 o 
   0  -9   5       35.83       29.41     15.03 o 
   1  -9   5       11.21        6.66     18.44 o 
   2  -9   5       94.67       18.54     31.27 o 
   3  -9   5      275.85      245.30     42.99 o 
   4  -9   5      228.14      191.67     43.24 o 
   5  -9   5       22.91      -16.14     49.17 o 
   6  -9   5       71.75      125.33     42.11 o 
   7  -9   5       30.96       58.25     39.59 o 
   8  -9   5        6.36       28.75     40.09 o 
 -10  -8   5        0.43        6.32     28.08 o 
  -9  -8   5       18.41        9.13     29.54 o 
  -8  -8   5       25.56       29.96     28.41 o 
  -7  -8   5        8.93        7.91     18.17 o 
  -6  -8   5        0.97        3.49     15.52 o 
  -5  -8   5       93.99       66.48     23.29 o 
  -4  -8   5      492.73      464.79     28.47 o 
  -3  -8   5      509.77      601.29     27.33 o 
  -2  -8   5      326.57      331.18     31.85 o 
  -1  -8   5      253.59      312.20     23.83 o 
   0  -8   5        2.17        0.65      8.86 o 
   1  -8   5       86.18       49.38     16.53 o 
   2  -8   5      257.04      256.87     16.87 o 
   3  -8   5      260.41      314.63     27.18 o 
   4  -8   5      457.73      475.00     15.10 o 
   5  -8   5      142.18      148.68     37.17 o 
   6  -8   5       21.31        1.01     22.95 o 
   7  -8   5       31.61        1.51     40.35 o 
   8  -8   5       14.33       55.73     40.09 o 
   9  -8   5        6.40       77.16     71.87 o 
 -11  -7   5       53.85       51.55     57.37 o 
 -10  -7   5        4.74      -19.65     30.64 o 
  -9  -7   5        0.05       -6.24     24.14 o 
  -8  -7   5       34.51       22.32     30.03 o 
  -7  -7   5        9.15        7.13     20.63 o 
  -6  -7   5       82.94       31.91     28.50 o 
  -5  -7   5       34.49       49.56     20.45 o 
  -4  -7   5      214.47      214.82     22.83 o 
  -3  -7   5      547.50      600.23     26.52 o 
  -2  -7   5      548.20      601.79     28.40 o 
  -1  -7   5        1.27       15.46     12.58 o 
   0  -7   5       16.92       12.37     10.18 o 
   1  -7   5       43.54       29.75     10.91 o 
   2  -7   5        3.38       10.48      9.86 o 
   3  -7   5      425.05      455.16     17.38 o 
   4  -7   5      754.43      788.16     34.90 o 
   5  -7   5     1322.48     1328.13     61.88 o 
   6  -7   5      221.40      240.82     41.36 o 
   7  -7   5      173.37        4.54     43.12 o 
   8  -7   5       48.02       11.10     31.02 o 
   9  -7   5        2.54       -3.28     29.25 o 
  10  -7   5        8.46       -1.77     48.67 o 
 -10  -6   5        5.52       15.38     27.99 o 
  -9  -6   5        1.50      -18.31     26.11 o 
  -8  -6   5        6.11       13.64     22.73 o 
  -7  -6   5       98.10      110.25     27.44 o 
  -6  -6   5        0.09       16.87     19.41 o 
  -5  -6   5      113.71       68.17     45.87 o 
  -4  -6   5      126.38      131.61     17.71 o 
  -3  -6   5      105.99      109.41     21.01 o 
  -2  -6   5      342.67      392.94     26.79 o 
  -1  -6   5      345.87      327.22     17.42 o 
   0  -6   5       36.42       30.25      9.45 o 
   1  -6   5       75.85       71.65      9.21 o 
   2  -6   5      893.55      926.59     22.67 o 
   3  -6   5     1304.73     1410.20     75.17 o 
   4  -6   5     2266.79     2338.36     64.06 o 
   5  -6   5     2911.87     3047.76     52.14 o 
   6  -6   5     1179.80     1282.53     56.99 o 
   7  -6   5       10.67      -14.12     28.24 o 
   8  -6   5        8.48       -3.03     25.97 o 
   9  -6   5       38.19       -0.25     22.19 o 
  10  -6   5       11.06       19.67     59.51 o 
  11  -6   5       37.15       -5.04     35.05 o 
 -12  -5   5      151.24      119.26    110.70 o 
 -10  -5   5       93.41      151.81     49.17 o 
  -9  -5   5        7.07      -13.62     33.54 o 
  -8  -5   5        9.92       11.10     21.22 o 
  -7  -5   5      107.26      125.88     26.57 o 
  -6  -5   5       60.76       59.37     22.37 o 
  -5  -5   5       64.56       77.28     20.59 o 
  -4  -5   5       42.36       40.16     14.16 o 
  -3  -5   5       58.26       33.05     12.23 o 
  -2  -5   5       56.17       58.04     13.15 o 
  -1  -5   5      461.74      502.27     21.80 o 
   0  -5   5      469.75      446.42     15.74 o 
   1  -5   5      949.49      963.12     20.36 o 
   2  -5   5     1703.30     1765.18     20.85 o 
   3  -5   5     2586.93     2791.05     58.59 o 
   4  -5   5     3523.18     3602.28     38.54 o 
   5  -5   5     2551.60     2778.40     70.36 o 
   6  -5   5     1501.84     1689.79     60.02 o 
   7  -5   5        5.69       -6.81     24.21 o 
   8  -5   5      108.82        7.82     27.74 o 
   9  -5   5       71.98       -4.29     28.24 o 
  10  -5   5       50.91       -2.52     29.25 o 
  11  -5   5       57.22        1.26     46.65 o 
 -12  -4   5       91.34       -6.81     38.83 o 
 -11  -4   5      212.66      154.85    122.43 o 
  -9  -4   5        0.05      -19.72     23.63 o 
  -8  -4   5      230.23      235.51     30.30 o 
  -7  -4   5      206.72      187.89     26.74 o 
  -6  -4   5      125.75      102.93     22.29 o 
  -5  -4   5        0.27      -15.69     15.69 o 
  -4  -4   5        4.47       -5.04     12.39 o 
  -3  -4   5      418.51      393.74     18.97 o 
  -2  -4   5       52.13       58.88     11.84 o 
  -1  -4   5       79.15      104.39     17.41 o 
   0  -4   5       27.87       33.68      7.71 o 
   1  -4   5      885.91      819.10     13.49 o 
   2  -4   5      647.67      510.98     10.97 o 
   3  -4   5     2448.23     2519.37     38.45 o 
   4  -4   5     3330.70     3367.05    106.67 o 
   5  -4   5     3304.96     3458.50     75.40 o 
   6  -4   5     1305.08     1502.42     55.23 o 
   7  -4   5      293.34      322.52     39.34 o 
   8  -4   5      189.61      256.71     40.35 o 
   9  -4   5      193.73        2.27     25.72 o 
  10  -4   5      120.88       11.85     32.53 o 
  11  -4   5       11.94       -3.53     50.18 o 
  12  -4   5       28.53      -12.86     63.04 o 
 -13  -3   5      149.71      -10.34     43.63 o 
 -12  -3   5       33.45       93.05     47.41 o 
 -11  -3   5       16.50        2.02     30.26 o 
 -10  -3   5        0.17      -17.31     24.51 o 
  -9  -3   5       12.95       24.71     27.25 o 
  -8  -3   5      364.16      376.46     31.56 o 
  -7  -3   5      238.10      262.42     27.10 o 
  -6  -3   5      219.99      191.96     27.99 o 
  -5  -3   5        2.70       11.67     14.35 o 
  -4  -3   5        3.59       17.28     17.90 o 
  -3  -3   5       74.59       77.33     13.01 o 
  -2  -3   5      453.97      400.29     15.63 o 
  -1  -3   5      467.93      468.01     19.14 o 
   0  -3   5       56.55       75.73      8.29 o 
   1  -3   5       10.50       10.90      4.86 o 
   2  -3   5      580.16      507.87      8.76 o 
   3  -3   5     1400.06     1432.88     31.40 o 
   4  -3   5     4038.12     3887.44     73.13 o 
   5  -3   5     1426.22     1417.69     46.90 o 
   6  -3   5      536.88      528.55     37.83 o 
   7  -3   5       76.08       47.66     27.99 o 
   8  -3   5       81.54      101.88     33.79 o 
   9  -3   5      390.96      430.96     47.91 o 
  10  -3   5       97.78       49.94     28.37 o 
  11  -3   5       17.03       -3.53     30.51 o 
  12  -3   5        8.98        2.77     32.53 o 
 -13  -2   5       85.31       39.46     41.48 o 
 -12  -2   5       24.33       13.98     42.96 o 
 -11  -2   5       23.37       26.41     42.49 o 
 -10  -2   5       17.77       31.59     24.42 o 
  -9  -2   5      137.88      104.38     31.47 o 
  -8  -2   5      144.32      147.80     25.76 o 
  -7  -2   5     1457.99     1471.20     46.69 o 
  -6  -2   5      467.21      504.74     26.64 o 
  -5  -2   5      438.04      428.21     32.28 o 
  -4  -2   5      114.01       84.29     18.16 o 
  -3  -2   5      735.74      765.21     31.37 o 
  -2  -2   5       13.83       12.12     12.11 o 
  -1  -2   5       13.08       20.00      8.72 o 
   0  -2   5      787.99      751.44     11.84 o 
   1  -2   5       17.31       32.11      7.83 o 
   2  -2   5     2164.35     2009.19     13.31 o 
   3  -2   5      499.42      428.46     22.33 o 
   4  -2   5     1245.36     1113.83     37.83 o 
   5  -2   5      485.70      495.26     32.53 o 
   6  -2   5      361.40      413.56     34.04 o 
   7  -2   5       46.56       40.60     25.72 o 
   8  -2   5       17.05       25.25      4.85 o 
   9  -2   5      105.20       95.33      8.44 o 
  10  -2   5       74.30       81.61     24.64 o 
  11  -2   5      133.92      124.47     68.21 o 
  12  -2   5       56.15        0.00     21.69 o 
  13  -2   5       42.01        3.78     36.56 o 
 -13  -1   5       86.41      114.81     42.62 o 
 -12  -1   5      207.05      210.84     45.14 o 
 -11  -1   5       46.27       54.08     32.44 o 
 -10  -1   5       21.96       39.84     35.56 o 
  -9  -1   5       16.97       20.02     20.41 o 
  -8  -1   5      272.87      290.84     28.32 o 
  -7  -1   5     1864.73     1909.02     49.47 o 
  -6  -1   5     1877.16     1878.98     66.70 o 
  -5  -1   5      827.79      817.31     32.91 o 
  -4  -1   5        8.25        4.22     10.97 o 
  -3  -1   5      263.41      274.27     18.51 o 
  -2  -1   5     1605.61     1810.97     23.00 o 
  -1  -1   5      220.15      223.24     12.43 o 
   0  -1   5      366.01      388.81     11.12 o 
   1  -1   5        6.72        4.91      4.25 o 
   2  -1   5      116.86       66.40      3.08 o 
   3  -1   5     1027.02      877.04     21.40 o 
   4  -1   5      728.57      620.08     29.00 o 
   5  -1   5     1086.65     1129.47     38.58 o 
   6  -1   5      301.16      294.45      8.06 o 
   7  -1   5      308.12      316.88     14.64 o 
   8  -1   5        6.57        7.49      9.70 o 
   9  -1   5      111.91      121.53     10.46 o 
  10  -1   5      361.55      335.22     31.24 o 
  11  -1   5      248.66      218.94     52.97 o 
  12  -1   5      161.47       -2.52     32.53 o 
  13  -1   5       55.82      -21.69     44.13 o 
 -13   0   5      166.36      237.74     46.68 o 
 -12   0   5      129.85      195.32     34.68 o 
 -11   0   5       41.62       24.51     24.28 o 
 -10   0   5      181.51      176.15     29.44 o 
  -9   0   5       70.92      105.71     24.54 o 
  -8   0   5      214.50      246.26     26.42 o 
  -7   0   5     1396.73     1436.07     49.30 o 
  -6   0   5     3582.18     3529.34     51.26 o 
  -5   0   5     1618.69     1519.71     36.82 o 
  -4   0   5      337.06      312.84     17.71 o 
  -3   0   5       68.19       42.12     18.08 o 
  -2   0   5      856.27      907.70     14.78 o 
  -1   0   5      957.11      832.96     14.33 o 
   0   0   5      327.05      359.08     11.83 o 
   1   0   5        6.34        3.01      3.41 o 
   2   0   5     2023.13     1868.79     18.04 o 
   3   0   5     5857.87     5511.86     49.46 o 
   4   0   5      731.54      646.42      9.31 o 
   5   0   5      199.98      158.38      6.00 o 
   6   0   5      324.53      312.80     11.80 o 
   7   0   5       22.03       27.71      6.02 o 
   8   0   5      742.13      679.52     49.05 o 
   9   0   5      340.90      385.54     17.15 o 
  10   0   5      453.53      455.29     22.82 o 
  11   0   5      438.44      425.73     28.37 o 
  12   0   5      218.23      237.31     16.99 o 
 -13   1   5      129.27       68.45     71.74 o 
 -12   1   5       57.90      105.59     36.66 o 
 -11   1   5        5.40       23.21     28.55 o 
 -10   1   5        1.09      -12.22     23.87 o 
  -9   1   5      254.59      247.68     27.81 o 
  -8   1   5      617.06      628.50     47.41 o 
  -7   1   5     1560.11     1527.05     42.27 o 
  -6   1   5     2063.79     2116.97     45.37 o 
  -5   1   5     3783.27     3786.05     48.26 o 
  -4   1   5       93.88      185.09     26.10 o 
  -3   1   5       60.56       61.27     13.92 o 
  -2   1   5       71.02       77.74     12.78 o 
  -1   1   5      152.49      167.98      8.99 o 
   0   1   5      971.63      962.15     11.20 o 
   1   1   5     1826.49     1668.12     13.99 o 
   2   1   5     2743.37     2555.43     46.02 o 
   3   1   5     4702.96     4682.80     43.20 o 
   4   1   5     2246.18     2188.24     54.59 o 
   5   1   5      373.27      305.80      8.83 o 
   6   1   5       28.91       15.15      6.07 o 
   7   1   5      265.64      306.82     12.25 o 
   8   1   5      733.93      710.87     22.70 o 
   9   1   5      318.19      356.75     16.98 o 
  10   1   5      415.76      467.81     20.38 o 
  11   1   5      709.60      704.21     69.09 o 
  12   1   5       95.39      108.84     16.36 o 
  13   1   5       75.65       87.01     21.02 o 
 -13   2   5       42.25       -3.18     23.93 o 
 -12   2   5       10.21       23.71     24.63 o 
 -11   2   5       47.05       42.06     30.04 o 
 -10   2   5       19.74       46.72     22.80 o 
  -9   2   5      195.18      194.79     25.97 o 
  -8   2   5      745.77      834.40     32.84 o 
  -7   2   5     1520.48     1645.33     42.45 o 
  -6   2   5      802.51      730.50     25.81 o 
  -5   2   5      840.73      812.77     24.33 o 
  -4   2   5      904.49      913.21     26.59 o 
  -3   2   5      282.71      330.09     15.60 o 
  -2   2   5      679.29      663.41     19.89 o 
  -1   2   5     2341.04     2206.49     23.18 o 
   0   2   5       12.23        6.30      4.33 o 
   1   2   5      443.73      433.37     10.70 o 
   2   2   5     1834.09     1753.81     19.55 o 
   3   2   5     7394.45     7593.35     92.42 o 
   4   2   5     3530.89     3430.23     32.13 o 
   5   2   5     1140.48     1146.52     18.05 o 
   6   2   5        0.08        4.54      5.88 o 
   7   2   5      390.03      434.82     16.28 o 
   8   2   5      425.02      448.96     18.19 o 
   9   2   5      391.95      403.01     25.32 o 
  10   2   5      251.17      279.29     24.59 o 
  11   2   5      453.16      518.36     32.94 o 
  12   2   5      117.63      126.70     29.01 o 
  13   2   5       61.34       47.70     28.42 o 
 -13   3   5        5.71        0.28     17.45 o 
 -12   3   5        0.28        1.63     22.13 o 
 -11   3   5       40.84       24.78     36.01 o 
 -10   3   5       56.59       78.90     23.84 o 
  -9   3   5      187.50      237.00     26.44 o 
  -8   3   5      688.51      784.47     31.33 o 
  -7   3   5      685.10      738.37     32.75 o 
  -6   3   5     1413.74     1340.71     35.99 o 
  -5   3   5      192.70      165.50     20.28 o 
  -4   3   5       66.98       60.86     12.93 o 
  -3   3   5      791.95      866.20     20.59 o 
  -2   3   5     1277.73     1274.61     25.23 o 
  -1   3   5       17.96       26.30      6.24 o 
   0   3   5       31.46       24.22      4.02 o 
   1   3   5      206.38      222.01      8.81 o 
   2   3   5     2286.81     2326.68     35.18 o 
   3   3   5     4181.11     4158.52     63.04 o 
   4   3   5      548.33      490.94     12.30 o 
   5   3   5       95.84       85.63     14.52 o 
   6   3   5        5.76        7.54     12.12 o 
   7   3   5      772.12      907.80     28.88 o 
   8   3   5      257.44      290.04     15.78 o 
   9   3   5      478.16      519.91     27.23 o 
  10   3   5      896.18      942.41     30.19 o 
  11   3   5      303.57      343.27     25.42 o 
  12   3   5      128.29      143.42     20.29 o 
  13   3   5       26.80       29.86     18.30 o 
 -13   4   5        0.41       -5.83     26.42 o 
 -12   4   5        3.65        7.79     21.65 o 
 -11   4   5       30.06      -11.08     25.28 o 
 -10   4   5       41.27       43.78     27.10 o 
  -9   4   5      200.41      329.02     27.85 o 
  -8   4   5      665.20      751.24     47.56 o 
  -7   4   5      529.50      614.69     40.99 o 
  -6   4   5      733.65      670.82     35.81 o 
  -5   4   5      332.42      290.36     20.30 o 
  -4   4   5       80.94       60.41     13.01 o 
  -3   4   5     1521.98     1338.22     28.41 o 
  -2   4   5        1.01       -5.04      8.11 o 
  -1   4   5      267.17      275.68     14.79 o 
   0   4   5      144.79      179.62      6.43 o 
   1   4   5        3.74        5.30      7.06 o 
   2   4   5      192.62      201.99     16.64 o 
   3   4   5     1160.14     1127.41     22.16 o 
   4   4   5      804.77      829.41     17.47 o 
   5   4   5      362.80      396.34     17.62 o 
   6   4   5      203.30      171.27     21.57 o 
   7   4   5     1113.92     1201.36     28.75 o 
   8   4   5      447.59      524.98     31.73 o 
   9   4   5      462.00      578.26     23.00 o 
  10   4   5     1112.05     1305.71     31.70 o 
  11   4   5      301.53      414.68     24.59 o 
  12   4   5      113.33      117.42     21.72 o 
  13   4   5       54.57       46.52     20.83 o 
 -12   5   5        0.06       -7.13     20.98 o 
 -11   5   5        3.89       26.37     27.62 o 
 -10   5   5      100.84      144.11     46.27 o 
  -9   5   5      351.44      465.58     58.76 o 
  -8   5   5     1090.66     1287.92     54.09 o 
  -7   5   5     1037.74     1133.45     40.98 o 
  -6   5   5      653.89      766.55     33.41 o 
  -5   5   5     1475.74     1508.82     30.75 o 
  -4   5   5      461.93      438.19     19.44 o 
  -3   5   5      338.21      345.60     16.76 o 
  -2   5   5      732.25      747.78     19.26 o 
  -1   5   5        6.06       -1.01     10.09 o 
   0   5   5       11.41       10.84     12.61 o 
   1   5   5       52.26       31.52     23.45 o 
   2   5   5      154.39      183.83     29.50 o 
   3   5   5     1254.74     1293.23     26.12 o 
   4   5   5        3.28       -1.45      8.85 o 
   5   5   5       50.83       62.23     12.21 o 
   6   5   5      836.39      952.17     31.90 o 
   7   5   5      994.76     1136.60     45.77 o 
   8   5   5       62.45      125.21     17.38 o 
   9   5   5      436.93      604.29     30.37 o 
  10   5   5     1288.42     1557.16     56.99 o 
  11   5   5      771.03      879.33     32.79 o 
  12   5   5      190.83      191.92     33.29 o 
  13   5   5       58.25       68.19     28.02 o 
 -12   6   5        0.38        2.33     18.32 o 
 -11   6   5        0.27      -17.12     33.29 o 
 -10   6   5      164.87      196.55     35.30 o 
  -9   6   5      938.22     1114.20     76.28 o 
  -8   6   5     1126.39     1344.71     38.33 o 
  -7   6   5     1686.78     1895.80     41.01 o 
  -6   6   5     1097.38     1359.46     47.16 o 
  -5   6   5      163.30      178.41     18.01 o 
  -4   6   5       34.09       55.35     14.00 o 
  -3   6   5       12.89       17.67     10.47 o 
  -2   6   5        3.27       -1.26     11.85 o 
  -1   6   5      168.33      209.30     21.43 o 
   0   6   5      199.56      150.36     32.91 o 
   1   6   5        5.84        9.58     22.95 o 
   2   6   5        1.99       20.68     15.38 o 
   3   6   5      197.14      248.70     23.33 o 
   4   6   5      343.25      383.64     21.46 o 
   5   6   5      159.87      212.34     17.11 o 
   6   6   5      166.64      212.02     28.37 o 
   7   6   5     1104.72     1261.05     37.45 o 
   8   6   5      453.54      558.16     25.58 o 
   9   6   5      961.71     1077.57     33.08 o 
  10   6   5     1247.84     1352.66     66.70 o 
  11   6   5      612.35      658.28     50.27 o 
  12   6   5      318.48      183.01    151.93 o 
  13   6   5        8.87        8.90     22.76 o 
 -12   7   5        1.66       23.64     43.50 o 
 -11   7   5       29.40       66.17     25.48 o 
 -10   7   5      192.22      201.56     28.42 o 
  -9   7   5      977.29     1182.41     39.85 o 
  -8   7   5     1252.87     1522.08     41.01 o 
  -7   7   5      720.59      815.76     39.76 o 
  -6   7   5      733.85      757.60     21.81 o 
  -5   7   5       95.39       98.67     13.51 o 
  -4   7   5        2.19        3.67      7.29 o 
  -3   7   5       74.93       65.78      5.55 o 
  -2   7   5      263.19      282.68     25.47 o 
  -1   7   5       55.27       63.80     19.67 o 
   0   7   5      629.46      561.77     36.69 o 
   1   7   5      742.33      745.66     32.28 o 
   2   7   5       47.96       43.37     19.42 o 
   3   7   5       19.86       21.69     12.66 o 
   4   7   5      116.79      140.18     20.30 o 
   5   7   5       58.27       92.64     17.19 o 
   6   7   5      223.34      274.95     26.10 o 
   7   7   5      377.50      400.87     29.36 o 
   8   7   5      899.40     1012.51     53.96 o 
   9   7   5      643.88      747.07     32.43 o 
  10   7   5      626.10      693.13     40.73 o 
  11   7   5      326.07      330.06     30.85 o 
  12   7   5      231.91      216.87    156.60 o 
  13   7   5        0.21        0.84     31.02 o 
 -11   8   5       38.21       45.43     18.80 o 
 -10   8   5      179.13      249.19     24.42 o 
  -9   8   5      345.57      400.63     22.33 o 
  -8   8   5      983.99     1076.43     33.98 o 
  -7   8   5      308.69      399.86     22.00 o 
  -6   8   5       71.13       86.71     12.56 o 
  -5   8   5       63.86       58.85     13.74 o 
  -4   8   5       57.06       43.30     11.65 o 
  -3   8   5      547.01      576.96     25.97 o 
  -2   8   5     1246.68     1450.73     44.38 o 
  -1   8   5     1065.22     1224.02     33.82 o 
   0   8   5     1357.47     1390.28     31.52 o 
   1   8   5      259.87      297.33     23.07 o 
   2   8   5       82.91       42.87     21.94 o 
   3   8   5       11.14       32.56     18.25 o 
   4   8   5      256.16      258.77     21.65 o 
   5   8   5      232.46      257.49     27.32 o 
   6   8   5      518.90      484.15     27.36 o 
   7   8   5      173.24      166.57     37.56 o 
   8   8   5      302.40      363.62     34.41 o 
   9   8   5      488.54      569.56     39.75 o 
  10   8   5      268.71      154.32    129.61 o 
  11   8   5      130.59      105.19    101.75 o 
  12   8   5       56.11       46.35     44.13 o 
 -11   9   5        2.41       30.59     34.78 o 
 -10   9   5       52.47       65.52     34.37 o 
  -9   9   5      155.18      174.13     22.48 o 
  -8   9   5      272.05      344.03     22.98 o 
  -7   9   5      607.57      693.26     64.56 o 
  -6   9   5        5.95        5.07      9.43 o 
  -5   9   5       17.60       11.57     18.03 o 
  -4   9   5       44.55       36.92      8.06 o 
  -3   9   5      249.87      318.24     32.53 o 
  -2   9   5     1206.72     1284.49     80.44 o 
  -1   9   5     1245.81     1343.89     62.41 o 
   0   9   5     1028.66     1108.10     37.83 o 
   1   9   5      482.31      496.32     13.71 o 
   2   9   5       17.34       20.93     22.19 o 
   3   9   5        0.04        7.82     20.68 o 
   4   9   5        0.67       -1.97     15.00 o 
   5   9   5       76.09       79.38     20.92 o 
   6   9   5      105.33      106.90     22.90 o 
   7   9   5      118.15      137.49     25.35 o 
   8   9   5      116.89      125.34     32.92 o 
   9   9   5      325.92      398.44     34.38 o 
  10   9   5       98.65        7.38     21.47 o 
  11   9   5       55.50       -1.34     19.08 o 
  12   9   5        3.77      -24.13     27.27 o 
 -10  10   5       14.65       19.71     19.24 o 
  -9  10   5       89.09      144.49     57.49 o 
  -8  10   5      184.78      234.92     21.86 o 
  -7  10   5      338.79      353.41     23.48 o 
  -6  10   5       78.98       82.77     13.84 o 
  -5  10   5       16.00       20.72      9.93 o 
  -4  10   5        0.38        9.19      7.34 o 
  -3  10   5       44.84       58.78     31.02 o 
  -2  10   5      234.89      327.26     25.14 o 
  -1  10   5     3104.71     3367.58     89.72 o 
   0  10   5     1898.29     1949.35     27.25 o 
   1  10   5      474.40      496.13     20.42 o 
   2  10   5      106.13      103.06     16.98 o 
   3  10   5       55.58       77.67     31.02 o 
   4  10   5       38.60       24.76     24.46 o 
   5  10   5      270.59      302.40     27.99 o 
   6  10   5       77.97       81.07     24.32 o 
   7  10   5      167.67      167.19     29.38 o 
   8  10   5      255.31      211.84    150.42 o 
   9  10   5       72.20       -1.88     22.64 o 
  10  10   5       30.44        1.11     23.50 o 
  11  10   5       57.83        6.73     24.68 o 
  -9  11   5       51.88       44.41     26.98 o 
  -8  11   5      165.57       93.94     59.13 o 
  -7  11   5       88.87       99.36     23.84 o 
  -6  11   5      112.17      107.50     14.60 o 
  -5  11   5        1.66       -2.53      9.82 o 
  -4  11   5       37.73       36.10     23.83 o 
  -3  11   5      254.95      339.42     43.33 o 
  -2  11   5      352.23      440.16     29.33 o 
  -1  11   5     1616.79     1799.80     47.33 o 
   0  11   5     1680.09     1786.80     34.16 o 
   1  11   5      218.70      268.08     20.39 o 
   2  11   5      150.83      184.58     16.20 o 
   3  11   5        2.32        0.50      7.74 o 
   4  11   5       65.11       65.27     29.33 o 
   5  11   5        1.57       13.12     24.07 o 
   6  11   5        5.77       -3.98     22.86 o 
   7  11   5        0.33       -2.91     19.37 o 
   8  11   5       92.43       -0.27     15.76 o 
   9  11   5      117.78       -2.50     21.64 o 
  10  11   5       28.42        3.87     23.89 o 
  11  11   5        5.95       -1.17     21.83 o 
  -8  12   5       60.83        0.00     12.37 o 
  -7  12   5       63.17        0.44     17.58 o 
  -6  12   5        5.00        2.44     10.46 o 
  -5  12   5       10.40        4.93     17.37 o 
  -4  12   5       94.61      166.23     32.23 o 
  -3  12   5       92.59      131.95     25.77 o 
  -2  12   5      227.23      262.12     29.00 o 
  -1  12   5      259.98      339.80     18.57 o 
   0  12   5     1050.97     1120.67     62.79 o 
   1  12   5      366.92      362.42     56.23 o 
   2  12   5      143.00      136.06     16.22 o 
   3  12   5        6.54       -0.67      9.11 o 
   4  12   5        1.83        3.32     12.09 o 
   5  12   5        6.81       15.60     23.21 o 
   6  12   5       12.03       -0.10     23.29 o 
   7  12   5        9.13        0.17     21.15 o 
   8  12   5       28.24        4.44     23.74 o 
   9  12   5       61.80       -2.11     27.97 o 
  10  12   5       30.89        2.08     24.12 o 
  -7  13   5       19.54        0.03     17.02 o 
  -6  13   5        3.25       -0.24     14.25 o 
  -5  13   5        6.05       -0.46     18.36 o 
  -4  13   5       72.94       75.67     73.38 o 
  -3  13   5      199.01      240.36    206.15 o 
  -2  13   5      175.24      124.41     97.97 o 
  -1  13   5      294.43      322.90    195.30 o 
   0  13   5      174.02      169.68     95.19 o 
   1  13   5      169.21      103.33     71.74 o 
   2  13   5        9.52        1.82     10.41 o 
   3  13   5        0.75        1.85      9.66 o 
   4  13   5       43.63       -0.23     13.43 o 
   5  13   5        0.57        1.64     14.04 o 
   6  13   5       11.15        6.83     24.24 o 
   7  13   5       24.10       -0.71     32.87 o 
   8  13   5        0.24       -8.97     27.75 o 
   9  13   5       48.60        2.50     25.74 o 
  -5  14   5       64.94        0.87     20.85 o 
  -4  14   5       50.89       45.23     45.26 o 
  -3  14   5      102.46       63.88     82.71 o 
  -2  14   5       76.61       66.01     65.94 o 
  -1  14   5       56.87       -0.39     16.69 o 
   0  14   5       16.51        3.83     14.04 o 
   1  14   5       61.59       47.76     32.53 o 
   2  14   5       10.15        5.61     13.68 o 
   3  14   5       12.05       -2.54     18.65 o 
   4  14   5       13.33        2.06     14.62 o 
   5  14   5       27.97       -0.82     18.88 o 
   6  14   5       10.72       -4.15     17.77 o 
   7  14   5        0.71      -19.90     31.88 o 
  -3  15   5       21.25       50.66     66.95 o 
  -2  15   5      106.99       34.58     42.74 o 
  -1  15   5       73.82       63.30     62.92 o 
   0  15   5       62.28        0.80     21.95 o 
   1  15   5       25.44        4.03     32.03 o 
   2  15   5        1.93        1.26     47.66 o 
   3  15   5       58.56        7.62     23.08 o 
   4  15   5        1.14       -1.71     15.79 o 
   5  15   5        0.27       -0.83     16.23 o 
  -5 -11   6       50.78       80.22     29.27 o 
  -4 -11   6        9.02       17.23     20.09 o 
  -3 -11   6       44.87       62.95     28.26 o 
  -2 -11   6       16.61        1.49     18.17 o 
  -1 -11   6       12.98       -6.96     15.03 o 
   0 -11   6        6.54        0.60     14.83 o 
   1 -11   6        0.15       -0.87     13.13 o 
   2 -11   6        0.35        3.28     31.27 o 
   3 -11   6       12.65        8.32     35.30 o 
  -7 -10   6       12.24       18.79     30.61 o 
  -6 -10   6      116.35      107.16     27.46 o 
  -5 -10   6      261.06      228.84     36.43 o 
  -4 -10   6      137.78      189.43     25.71 o 
  -3 -10   6       34.82       55.83     23.48 o 
  -2 -10   6       33.86       41.96     25.29 o 
  -1 -10   6        2.18       -4.52     15.29 o 
   0 -10   6        5.42        9.35     15.24 o 
   1 -10   6       33.06       13.81     23.07 o 
   2 -10   6        0.16        2.09     12.41 o 
   3 -10   6        0.20       -7.31     32.03 o 
   4 -10   6       29.03       16.28     24.16 o 
   5 -10   6       76.16      139.45     70.36 o 
  -8  -9   6        8.35       43.77     34.86 o 
  -7  -9   6       50.88       79.04     26.66 o 
  -6  -9   6      267.23      309.50     30.51 o 
  -5  -9   6      582.40      653.39     42.83 o 
  -4  -9   6      358.94      376.91     27.48 o 
  -3  -9   6       48.47       55.41     24.25 o 
  -2  -9   6       60.34       63.81     28.28 o 
  -1  -9   6        7.03      -16.35     17.68 o 
   0  -9   6        0.88       -2.12     14.05 o 
   1  -9   6       93.58       26.01     50.56 o 
   2  -9   6        0.26        0.24     11.50 o 
   3  -9   6       15.37        5.53      7.31 o 
   4  -9   6        8.30       28.81     30.23 o 
   5  -9   6       29.47       -8.32     30.01 o 
   6  -9   6       33.19       -4.54     30.76 o 
   7  -9   6        0.73       -3.28     31.27 o 
  -9  -8   6        6.93       25.76     39.02 o 
  -8  -8   6       45.61       81.71     34.12 o 
  -7  -8   6      125.10      145.61     68.27 o 
  -6  -8   6      265.68      251.29     89.84 o 
  -5  -8   6     1116.59     1054.53     53.40 o 
  -4  -8   6     1209.87     1221.67     42.18 o 
  -3  -8   6      413.94      466.62     28.33 o 
  -2  -8   6        2.74        7.63     17.37 o 
  -1  -8   6        0.23        3.60     14.64 o 
   0  -8   6       76.82       68.29     13.80 o 
   1  -8   6       62.48       43.34     25.63 o 
   2  -8   6       27.60        4.89     10.71 o 
   3  -8   6        3.21       -1.41      6.85 o 
   4  -8   6       15.25        5.98      6.41 o 
   5  -8   6        3.57       -6.30     28.24 o 
   6  -8   6       64.87        9.58     50.69 o 
   7  -8   6        0.81        3.78     30.01 o 
   8  -8   6       24.01       13.11     57.75 o 
 -10  -7   6        9.15        4.15     27.65 o 
  -9  -7   6        0.78       19.67     40.09 o 
  -8  -7   6      118.60       81.83     78.30 o 
  -7  -7   6      418.72      469.54     45.32 o 
  -6  -7   6     1133.31     1212.71     37.45 o 
  -5  -7   6     1475.37     1505.45     42.23 o 
  -4  -7   6     1243.86     1291.86     41.01 o 
  -3  -7   6      344.42      382.32     28.19 o 
  -2  -7   6       35.15       33.16     14.75 o 
  -1  -7   6      509.83      483.24     23.23 o 
   0  -7   6       19.98       20.14     15.19 o 
   1  -7   6        4.17       -2.47     12.88 o 
   2  -7   6       54.31       52.72     15.31 o 
   3  -7   6        9.60        9.53      8.20 o 
   4  -7   6       18.61       19.20      6.72 o 
   5  -7   6        1.77       -5.04     25.47 o 
   6  -7   6        0.39      -13.11     48.16 o 
   7  -7   6       10.52        5.04     28.50 o 
   8  -7   6       51.31        3.78     47.41 o 
   9  -7   6       11.46        9.83     35.05 o 
 -11  -6   6       40.29       -3.28     37.07 o 
 -10  -6   6        5.02       -6.90     27.09 o 
  -9  -6   6       53.00       27.93     29.76 o 
  -8  -6   6      421.35      471.14     40.42 o 
  -7  -6   6      601.06      686.86     40.17 o 
  -6  -6   6      547.99      625.16     41.96 o 
  -5  -6   6      525.31      630.16     26.98 o 
  -4  -6   6      768.04      855.81     28.48 o 
  -3  -6   6      693.60      737.01     26.84 o 
  -2  -6   6        0.65      -11.83     11.83 o 
  -1  -6   6       34.34       45.84     11.56 o 
   0  -6   6      139.50      133.12     15.33 o 
   1  -6   6        2.45        3.50      8.67 o 
   2  -6   6      159.44      160.89      8.88 o 
   3  -6   6        0.11       -2.28      6.80 o 
   4  -6   6        0.51        2.43      6.22 o 
   5  -6   6       49.91       50.43     50.69 o 
   6  -6   6        9.72        2.27     22.95 o 
   7  -6   6       20.33        6.05     27.49 o 
   8  -6   6        0.18       -6.30     29.25 o 
   9  -6   6       79.91        0.25     35.81 o 
  10  -6   6       85.55        2.27     32.03 o 
 -11  -5   6        6.12      -17.90     43.12 o 
 -10  -5   6        6.05        0.50     28.24 o 
  -9  -5   6      112.09       80.93     64.81 o 
  -8  -5   6      108.57      137.39     30.56 o 
  -7  -5   6      492.70      591.27     36.36 o 
  -6  -5   6     1101.08     1170.85     40.20 o 
  -5  -5   6     1136.36     1134.17     32.98 o 
  -4  -5   6      322.36      376.39     27.16 o 
  -3  -5   6      919.65      911.61     26.17 o 
  -2  -5   6      117.29      116.99     16.12 o 
  -1  -5   6      491.75      542.15     22.21 o 
   0  -5   6     1137.59     1070.54     20.75 o 
   1  -5   6      519.83      526.14     13.54 o 
   2  -5   6      114.00      114.98      7.29 o 
   3  -5   6       14.33        8.43      5.26 o 
   4  -5   6        2.92        5.65     19.74 o 
   5  -5   6       33.77       59.51     48.42 o 
   6  -5   6      152.61      143.23     35.56 o 
   7  -5   6        0.12       -2.77     23.70 o 
   8  -5   6        0.24       -4.29     26.73 o 
   9  -5   6       56.12       14.12     53.71 o 
  10  -5   6       64.60        6.30     33.79 o 
  11  -5   6       83.78        4.03     35.56 o 
 -12  -4   6        0.57       11.98     30.39 o 
 -11  -4   6        3.65        6.81     38.33 o 
 -10  -4   6       37.00       37.07     40.85 o 
  -9  -4   6       93.67      -14.37     33.54 o 
  -8  -4   6      371.54      448.88     54.09 o 
  -7  -4   6     1027.17     1129.21     41.10 o 
  -6  -4   6     2157.61     2358.26     69.85 o 
  -5  -4   6      741.22      785.87     31.11 o 
  -4  -4   6      111.90      109.65     15.62 o 
  -3  -4   6        1.95        5.18     13.16 o 
  -2  -4   6       30.87       55.09     13.15 o 
  -1  -4   6      648.82      580.90     16.70 o 
   0  -4   6      764.21      690.85     23.69 o 
   1  -4   6     1158.58     1167.55     19.07 o 
   2  -4   6      208.30      193.27      9.19 o 
   3  -4   6      100.69       85.14      7.87 o 
   4  -4   6      120.57      143.05     25.66 o 
   5  -4   6        7.25        7.06     21.43 o 
   6  -4   6       59.15       83.97     31.52 o 
   7  -4   6        7.35        3.28     37.32 o 
   8  -4   6       23.80       -7.31     27.49 o 
   9  -4   6       64.62        1.77     25.97 o 
  10  -4   6      131.70      -12.36     55.98 o 
  11  -4   6       94.89        5.80     35.56 o 
 -12  -3   6        7.10       -1.51     34.04 o 
 -11  -3   6        0.10        2.86     22.64 o 
  -9  -3   6       97.45      120.59     29.95 o 
  -8  -3   6      341.63      397.65     53.21 o 
  -7  -3   6     1228.48     1283.55     48.09 o 
  -6  -3   6     1667.52     1798.36     42.44 o 
  -5  -3   6      888.86      886.18     30.58 o 
  -4  -3   6      423.52      407.84     26.96 o 
  -3  -3   6       69.89       77.47     15.95 o 
  -2  -3   6      100.81       96.89     13.06 o 
  -1  -3   6        2.07        3.75     12.06 o 
   0  -3   6     2113.55     2003.96     21.17 o 
   1  -3   6     3930.22     3838.52     43.09 o 
   2  -3   6     1288.70     1207.91     11.17 o 
   3  -3   6       44.00       27.96     14.71 o 
   4  -3   6      232.56      253.41     21.73 o 
   5  -3   6        5.50        2.77     18.41 o 
   6  -3   6       32.07       29.25     26.48 o 
   7  -3   6        0.04      -31.02     45.39 o 
   8  -3   6        5.52       -5.80     24.96 o 
   9  -3   6       68.68       -7.31     29.25 o 
  10  -3   6       62.30        5.30     49.68 o 
  11  -3   6       50.28       -8.32     57.75 o 
  12  -3   6       66.33        0.25     42.87 o 
 -12  -2   6        0.06      -44.89     44.89 o 
 -11  -2   6        0.24      -16.79     31.92 o 
 -10  -2   6        2.07       -7.51     22.19 o 
  -9  -2   6      230.94      248.78     37.92 o 
  -8  -2   6      145.95      182.21     33.89 o 
  -7  -2   6     2016.73     1918.98     76.41 o 
  -6  -2   6     3094.56     3032.20     51.62 o 
  -5  -2   6     1442.01     1358.04     41.36 o 
  -4  -2   6      291.39      236.35     38.33 o 
  -3  -2   6       31.58       57.59     12.57 o 
  -2  -2   6     1687.87     1737.09     31.53 o 
  -1  -2   6      349.77      320.81     11.43 o 
   0  -2   6     2715.42     2517.89     23.91 o 
   1  -2   6     4305.60     4416.33     30.22 o 
   2  -2   6     3260.55     3408.19     23.32 o 
   3  -2   6      398.60      387.33     31.90 o 
   4  -2   6        7.14        4.79     16.39 o 
   5  -2   6       18.04       36.56     22.95 o 
   6  -2   6       30.47       23.20     23.96 o 
   7  -2   6        2.86       12.61     39.34 o 
   8  -2   6        5.99       15.89     27.99 o 
   9  -2   6       52.55       -0.76     21.94 o 
  10  -2   6       81.26        1.77     26.98 o 
  11  -2   6       80.86       22.95     38.58 o 
  12  -2   6       96.29        6.30     58.50 o 
 -13  -1   6        0.00        4.95     26.17 o 
 -12  -1   6       46.66       67.61     39.59 o 
 -11  -1   6        7.57      -29.37     32.40 o 
 -10  -1   6        4.82       14.12     23.26 o 
  -9  -1   6        2.99      -11.85     49.17 o 
  -8  -1   6      365.51      384.72     61.53 o 
  -7  -1   6     2259.92     2225.75     48.11 o 
  -6  -1   6     3978.83     4029.64     66.45 o 
  -5  -1   6     1156.44     1276.15     31.74 o 
  -4  -1   6     1359.08     1209.52     33.24 o 
  -3  -1   6      136.08      166.40     19.92 o 
  -2  -1   6      555.73      636.84     22.02 o 
  -1  -1   6      770.50      786.97     18.19 o 
   0  -1   6     2286.05     2086.88     20.53 o 
   1  -1   6     4211.80     3840.33     26.33 o 
   2  -1   6     1304.50     1226.61      9.72 o 
   3  -1   6     2120.74     1893.26     43.12 o 
   4  -1   6       27.84       39.84     20.17 o 
   5  -1   6       97.00      102.38     24.21 o 
   6  -1   6        0.82      -21.69     22.44 o 
   7  -1   6       80.34      100.62     30.76 o 
   8  -1   6      289.95      251.15     19.68 o 
   9  -1   6      146.46      143.88     14.29 o 
  10  -1   6      118.18       78.85     46.40 o 
  11  -1   6      158.56        1.51     29.25 o 
  12  -1   6      132.82       -2.77     34.55 o 
  13  -1   6       28.61      -18.41     44.13 o 
 -13   0   6        3.12      -40.05     40.05 o 
 -12   0   6       46.16       86.75     32.64 o 
 -11   0   6      143.00      190.65     33.69 o 
 -10   0   6        0.16        3.13     24.86 o 
  -9   0   6       16.69       16.16     20.63 o 
  -8   0   6      680.52      758.35     35.08 o 
  -7   0   6     1839.21     1832.19     46.02 o 
  -6   0   6     3524.68     3492.48     57.49 o 
  -5   0   6     3072.69     3234.56     46.71 o 
  -4   0   6     1297.00     1245.67     27.35 o 
  -3   0   6        0.01       10.72     11.47 o 
  -2   0   6      816.26      783.46     16.58 o 
  -1   0   6      619.30      633.18     13.94 o 
   0   0   6     1555.64     1253.19     13.08 o 
   1   0   6     3736.88     3349.17     30.54 o 
   2   0   6     2198.31     2176.23     41.97 o 
   3   0   6     1576.80     1464.11     11.28 o 
   4   0   6        5.57       22.44     16.39 o 
   5   0   6      254.53      248.84      7.44 o 
   6   0   6      180.42      161.19      9.96 o 
   7   0   6       39.32       25.51      4.35 o 
   8   0   6        0.49        0.79      7.91 o 
   9   0   6       47.17       75.24     10.67 o 
  10   0   6      139.90       92.96     58.50 o 
  11   0   6      223.64      223.97     68.30 o 
  12   0   6      138.91       12.10     38.83 o 
  13   0   6       35.63        0.50     29.76 o 
 -13   1   6        1.14        7.94     26.26 o 
 -12   1   6        6.30       28.52     33.77 o 
 -11   1   6      105.99      149.88     32.13 o 
 -10   1   6       14.28       19.51     28.13 o 
  -9   1   6       82.40       76.13     24.84 o 
  -8   1   6      458.95      483.64     59.13 o 
  -7   1   6     1918.95     1841.98     49.55 o 
  -6   1   6     1142.18     1010.62     43.88 o 
  -5   1   6     1633.49     1681.52     33.59 o 
  -4   1   6       94.39       80.06     17.19 o 
  -3   1   6      301.71      332.75     20.10 o 
  -2   1   6      642.10      514.14     19.33 o 
  -1   1   6      837.21      746.04     14.18 o 
   0   1   6     2219.47     1683.63     15.76 o 
   1   1   6     6840.98     6010.90     43.24 o 
   2   1   6     9651.13     9637.88     76.73 o 
   3   1   6     2955.80     2774.09     50.05 o 
   4   1   6      422.03      401.95      7.27 o 
   5   1   6       21.73       21.63      8.57 o 
   6   1   6      319.42      350.92     10.90 o 
   7   1   6      109.57      125.71     12.98 o 
   8   1   6        0.02       -0.88      4.64 o 
   9   1   6       53.43       49.88     10.15 o 
  10   1   6      151.81      155.12     11.85 o 
  11   1   6      108.59      101.49     12.56 o 
  12   1   6       41.92       25.62     11.75 o 
 -13   2   6       10.49       -1.52     27.52 o 
 -12   2   6        0.10       22.61     26.17 o 
 -11   2   6        0.66        0.22     22.39 o 
 -10   2   6        3.86        5.55     21.96 o 
  -9   2   6      155.22      159.43     26.94 o 
  -8   2   6      394.84      459.09     30.31 o 
  -7   2   6      468.67      512.39     33.15 o 
  -6   2   6       23.56       15.41     14.69 o 
  -5   2   6      305.09      318.54     21.29 o 
  -4   2   6      170.05      206.51     18.91 o 
  -3   2   6      253.08      247.03     15.60 o 
  -2   2   6        6.50       17.81      7.76 o 
  -1   2   6      148.59      148.20      9.37 o 
   0   2   6     9145.22     8825.70     50.11 o 
   1   2   6    10039.61     9696.79     64.56 o 
   2   2   6    14822.58    14537.78    244.10 o 
   3   2   6     6456.69     6310.48     49.50 o 
   4   2   6       55.53       59.79      8.16 o 
   5   2   6        4.77        4.54      6.56 o 
   6   2   6      163.00      142.34     13.26 o 
   7   2   6       52.93       63.71     14.37 o 
   8   2   6        0.54        4.02     10.97 o 
   9   2   6       59.33       51.17     12.56 o 
  10   2   6        9.71       11.38      9.61 o 
  11   2   6       26.11       20.13     11.57 o 
  12   2   6        0.30       -5.02     11.20 o 
  13   2   6        0.38        1.42     10.76 o 
 -13   3   6       15.97        0.22     14.72 o 
 -12   3   6        1.17       -6.97     22.51 o 
 -11   3   6        4.02       11.57     35.60 o 
 -10   3   6        0.09       13.85     21.26 o 
  -9   3   6        0.83        4.11     16.82 o 
  -8   3   6      157.78      196.17     25.29 o 
  -7   3   6      160.26      195.50     26.86 o 
  -6   3   6       19.96       33.09     19.37 o 
  -5   3   6        2.64       -8.38     12.38 o 
  -4   3   6      100.65      136.09     15.96 o 
  -3   3   6      161.13      212.15     18.48 o 
  -2   3   6     1957.80     1852.61     20.88 o 
  -1   3   6     2276.59     2112.21     20.98 o 
   0   3   6     6638.27     6205.08     35.98 o 
   1   3   6    15407.02    14903.29    114.25 o 
   2   3   6     7323.94     6884.05     60.11 o 
   3   3   6     4561.41     4608.32     43.12 o 
   4   3   6      239.18      232.75     13.87 o 
   5   3   6       19.59       24.56      8.81 o 
   6   3   6      348.78      347.62     12.82 o 
   7   3   6      664.86      674.58     19.69 o 
   8   3   6      204.17      225.08     49.17 o 
   9   3   6      223.86      223.31     15.33 o 
  10   3   6       34.23       27.23     12.11 o 
  11   3   6       21.07       29.01     16.22 o 
  12   3   6        0.77        5.50     15.53 o 
  13   3   6        6.07        6.75     17.02 o 
 -12   4   6        1.39       38.00     32.64 o 
 -11   4   6        3.48       18.39     29.10 o 
 -10   4   6        0.42       -8.21     19.63 o 
  -9   4   6       13.86       29.58     27.61 o 
  -8   4   6      143.08      167.50     29.00 o 
  -7   4   6      107.26      178.80     42.62 o 
  -6   4   6        5.69        8.57     16.45 o 
  -5   4   6       31.12       41.67     17.98 o 
  -4   4   6      655.60      665.84     34.17 o 
  -3   4   6     1930.16     1840.22     34.41 o 
  -2   4   6      603.53      548.78     11.72 o 
  -1   4   6     1579.71     1447.49     13.71 o 
   0   4   6     1568.67     1325.65     15.72 o 
   1   4   6    20212.66    20735.33    159.47 o 
   2   4   6     7620.95     7389.47     92.29 o 
   3   4   6     1855.86     1792.67     45.39 o 
   4   4   6      963.80     1004.64     25.72 o 
   5   4   6       51.64       68.96      9.98 o 
   6   4   6      536.46      599.90     17.65 o 
   7   4   6      616.15      616.76     22.06 o 
   8   4   6      143.12      137.06     14.62 o 
   9   4   6      159.56      160.49     26.11 o 
  10   4   6       45.66       40.41     17.15 o 
  11   4   6        0.52       -0.71      9.98 o 
  12   4   6        8.17        4.51     13.46 o 
  13   4   6        0.08        4.92     20.68 o 
 -12   5   6        3.60       26.82     43.37 o 
 -11   5   6        0.91      -22.50     29.57 o 
 -10   5   6       19.13       27.50     36.11 o 
  -9   5   6        0.01       11.96     30.48 o 
  -8   5   6        0.46       18.80     29.41 o 
  -7   5   6       29.70       30.10     17.74 o 
  -6   5   6       29.99       38.75     19.79 o 
  -5   5   6        0.39      -13.76     21.57 o 
  -4   5   6        0.44       -8.58     11.50 o 
  -3   5   6        8.39       12.43     11.14 o 
  -2   5   6      153.32      146.95      5.06 o 
  -1   5   6     4916.67     5042.12     73.63 o 
   0   5   6     6482.94     6182.42     46.81 o 
   1   5   6     4472.00     4271.58     41.27 o 
   2   5   6     8993.64     9198.37    116.00 o 
   3   5   6      508.58      470.80     22.95 o 
   4   5   6      254.45      267.87     29.63 o 
   5   5   6      725.51      726.97     22.83 o 
   6   5   6      136.37      136.20     17.41 o 
   7   5   6       36.06       48.66     16.00 o 
   8   5   6       64.59       86.51     18.41 o 
   9   5   6       72.56      103.02     21.12 o 
  10   5   6       81.99       89.99     22.00 o 
  11   5   6        5.18       17.66     15.76 o 
  12   5   6        0.23        1.70     13.55 o 
  13   5   6        0.00        7.65     19.98 o 
 -12   6   6       11.69       28.99     42.28 o 
 -11   6   6       18.60       31.80     41.23 o 
 -10   6   6       99.03      114.26     33.51 o 
  -9   6   6       39.70       34.70     26.23 o 
  -8   6   6       56.79       37.36     20.05 o 
  -7   6   6      152.26      134.68     22.37 o 
  -6   6   6      178.22      234.60     22.47 o 
  -5   6   6       75.08      104.41     21.16 o 
  -4   6   6        3.45       24.55     16.22 o 
  -3   6   6      962.41      955.26     21.63 o 
  -2   6   6     4787.60     4792.47     93.81 o 
  -1   6   6     4785.18     5058.26     78.42 o 
   0   6   6     5171.66     5539.65     98.85 o 
   1   6   6      819.61      715.66     45.39 o 
   2   6   6      574.62      620.08     27.99 o 
   3   6   6        4.08      -11.10     14.37 o 
   4   6   6      285.28      265.22     16.49 o 
   5   6   6     1009.11     1076.43     66.95 o 
   6   6   6      469.88      564.67     22.01 o 
   7   6   6       35.53       22.31     16.25 o 
   8   6   6      389.38      436.69     23.36 o 
   9   6   6      168.37      180.28     20.95 o 
  10   6   6       30.79       38.76     22.26 o 
  11   6   6        1.41       -5.42     18.58 o 
  12   6   6        5.40       16.53     21.83 o 
  13   6   6        0.00       25.58     35.03 o 
 -12   7   6        6.12      -27.20     27.20 o 
 -11   7   6       24.11       32.96     30.99 o 
 -10   7   6       26.38       53.30     31.14 o 
  -9   7   6       10.94        8.42     18.63 o 
  -8   7   6        8.14       -7.96     17.56 o 
  -7   7   6        2.95       16.24     17.21 o 
  -6   7   6        0.08       -4.41     15.58 o 
  -5   7   6      119.18       84.45     12.01 o 
  -4   7   6      568.16      519.01     15.42 o 
  -3   7   6      993.65      928.56     54.85 o 
  -2   7   6     1422.34     1535.71     43.63 o 
  -1   7   6     4121.81     4396.32     94.31 o 
   0   7   6     3335.77     3671.80     80.95 o 
   1   7   6      778.78      762.06     49.93 o 
   2   7   6      497.64      484.16     29.00 o 
   3   7   6        0.54       -6.05     15.89 o 
   4   7   6      318.08      311.36     19.52 o 
   5   7   6      924.42     1050.75     41.73 o 
   6   7   6     1363.46     1463.17     38.80 o 
   7   7   6       24.31       45.35     17.03 o 
   8   7   6      148.00      203.00     27.17 o 
   9   7   6      168.66      206.93     33.79 o 
  10   7   6        7.95       13.91     21.74 o 
  11   7   6       33.99       11.39     18.63 o 
  12   7   6        0.32        4.80     17.92 o 
  13   7   6        0.31       21.86     23.27 o 
 -11   8   6       24.24       44.56     22.99 o 
 -10   8   6       79.39       79.51     22.81 o 
  -9   8   6       57.82       76.19     20.33 o 
  -8   8   6       31.29       36.47     16.91 o 
  -7   8   6        5.00       -0.99      8.91 o 
  -6   8   6       30.64       25.22     11.35 o 
  -5   8   6       43.50       52.55     12.55 o 
  -4   8   6       15.68       21.59      7.77 o 
  -3   8   6      426.03      504.09     34.04 o 
  -2   8   6     1123.48     1275.47     43.63 o 
  -1   8   6     1448.36     1491.67     33.32 o 
   0   8   6     2369.22     2349.78     96.20 o 
   1   8   6      430.17      413.56     31.77 o 
   2   8   6       95.69      103.89     39.59 o 
   3   8   6      377.27      426.92     32.28 o 
   4   8   6      103.11      129.90     18.98 o 
   5   8   6      498.18      611.77     40.47 o 
   6   8   6      684.59      770.34     30.01 o 
   7   8   6      710.85      820.92     65.82 o 
   8   8   6      137.56      153.05     24.14 o 
   9   8   6      328.55      351.72     59.13 o 
  10   8   6       48.18       32.23     21.82 o 
  11   8   6        8.47      -24.84     24.84 o 
  12   8   6        6.04        6.62     20.59 o 
 -11   9   6       38.08       17.40     25.22 o 
 -10   9   6       46.34       35.05     49.17 o 
  -9   9   6       31.71       66.76     23.83 o 
  -8   9   6        6.83       33.79     24.96 o 
  -7   9   6       38.32       32.72     17.69 o 
  -6   9   6       73.59       82.08     16.74 o 
  -5   9   6      100.02      115.76     13.99 o 
  -4   9   6        0.42        0.11      5.67 o 
  -3   9   6        1.49        5.04     19.16 o 
  -2   9   6      772.67      865.40     30.76 o 
  -1   9   6      620.17      659.94     27.91 o 
   0   9   6     1658.60     1550.87     99.79 o 
   1   9   6      761.91      619.98     12.22 o 
   2   9   6       33.83       23.70     23.20 o 
   3   9   6       86.73      103.89     28.50 o 
   4   9   6      418.33      420.11     37.07 o 
   5   9   6      746.64      775.81     36.38 o 
   6   9   6      775.05      841.69     33.76 o 
   7   9   6     1233.74     1310.95     47.80 o 
   8   9   6      676.84      790.34     36.52 o 
   9   9   6       59.25       24.07     22.25 o 
  10   9   6        3.13       30.46     34.80 o 
  11   9   6        0.44        5.11     25.32 o 
  12   9   6        0.80       -7.13     26.62 o 
 -10  10   6       29.95       24.17     25.47 o 
  -9  10   6       26.75       22.83     16.80 o 
  -8  10   6       27.66        9.72     18.13 o 
  -7  10   6       41.74       15.61     16.47 o 
  -6  10   6        2.05       -3.50      9.06 o 
  -5  10   6        0.55       -3.19     10.33 o 
  -4  10   6        0.20      -10.84     22.44 o 
  -3  10   6       20.24       23.05     17.74 o 
  -2  10   6      227.94      251.54     24.86 o 
  -1  10   6     1226.85     1353.39     56.08 o 
   0  10   6      850.07      839.34     24.46 o 
   1  10   6      920.72      992.52     23.20 o 
   2  10   6       50.39       52.01     21.31 o 
   3  10   6      112.29       94.06     49.93 o 
   4  10   6      526.97      512.66     68.59 o 
   5  10   6       72.75       92.58     23.26 o 
   6  10   6      167.26      206.42     34.12 o 
   7  10   6      692.05      850.71     39.31 o 
   8  10   6      785.09      920.11     59.76 o 
   9  10   6       70.37        2.35     18.88 o 
  10  10   6       14.41       -2.34     20.03 o 
  11  10   6        0.65      -31.56     33.64 o 
  -9  11   6       21.12       99.86     65.31 o 
  -8  11   6        1.36       -0.25     31.27 o 
  -7  11   6        5.21        1.31     10.17 o 
  -6  11   6        7.00      -11.24     14.12 o 
  -5  11   6       39.80       16.45     19.67 o 
  -4  11   6       10.26       11.88     18.26 o 
  -3  11   6        1.54       -0.50     25.85 o 
  -2  11   6       26.60       33.70     23.86 o 
  -1  11   6      470.62      506.80     37.19 o 
   0  11   6     1344.35     1369.65     89.77 o 
   1  11   6      286.81      292.35     22.06 o 
   2  11   6       42.54       30.18     14.76 o 
   3  11   6       27.28       27.49     29.50 o 
   4  11   6        6.41       -4.03     25.22 o 
   5  11   6      213.87      283.63     31.20 o 
   6  11   6      376.85      423.00     35.08 o 
   7  11   6      707.75      833.39     61.78 o 
   8  11   6      530.33      657.51     44.63 o 
   9  11   6      135.80        3.59     34.86 o 
  10  11   6        5.32       -3.14     25.27 o 
  11  11   6       11.16       -6.18     30.47 o 
  -8  12   6        0.63        0.00     17.40 o 
  -7  12   6        1.56       -0.26     14.95 o 
  -6  12   6        9.52        0.24     14.15 o 
  -5  12   6       23.86       32.99     27.38 o 
  -4  12   6        3.02        5.64     18.18 o 
  -3  12   6       53.03       39.34     22.65 o 
  -2  12   6       44.24       28.22     26.08 o 
  -1  12   6      132.00      164.60     32.45 o 
   0  12   6      834.32      881.46     37.83 o 
   1  12   6      490.86      497.91     50.31 o 
   2  12   6        0.20        8.40     24.08 o 
   3  12   6      192.16        1.29     12.92 o 
   4  12   6      469.03      531.07     53.46 o 
   5  12   6      487.45      636.22     58.25 o 
   6  12   6      207.69        3.68     21.62 o 
   7  12   6      214.33       -0.95     24.35 o 
   8  12   6      218.93        6.24     24.92 o 
   9  12   6       80.97       12.17     32.83 o 
  10  12   6        0.61        5.75     30.36 o 
  -7  13   6        3.25       -0.12     14.97 o 
  -6  13   6       11.47        0.12     14.08 o 
  -5  13   6        8.31       -0.13     16.30 o 
  -4  13   6        1.08       -4.66     19.52 o 
  -3  13   6       63.54        4.56     23.06 o 
  -2  13   6      116.65       -0.85     16.21 o 
  -1  13   6       86.48       -2.41     18.09 o 
   0  13   6       23.80       13.38      8.81 o 
   1  13   6       67.04       56.02     34.29 o 
   2  13   6       84.42       18.32     17.64 o 
   3  13   6      431.65      385.98     38.46 o 
   4  13   6      136.66       -0.40     18.87 o 
   5  13   6       65.35        1.51     48.42 o 
   6  13   6      184.19       -1.01     30.51 o 
   7  13   6      168.82       -1.27     21.91 o 
   8  13   6      129.56       -3.60     25.33 o 
   9  13   6       95.42       12.08     37.36 o 
  -5  14   6        4.02        0.10     18.85 o 
  -4  14   6        0.79       14.18     23.53 o 
  -3  14   6        4.56        9.01     22.29 o 
  -2  14   6        7.42        1.54     18.28 o 
  -1  14   6       17.98        1.68     22.72 o 
   0  14   6        0.68        0.89     17.21 o 
   1  14   6       22.33        3.32      9.75 o 
   2  14   6       10.88        5.39     18.93 o 
   3  14   6       64.05       -4.58     18.60 o 
   4  14   6      206.55        2.24     18.83 o 
   5  14   6      173.56        0.09     12.06 o 
   6  14   6      157.10        0.00     42.36 o 
   7  14   6      167.34       -2.27     38.08 o 
  -3  15   6        5.07       11.01     24.78 o 
  -2  15   6        0.40       14.66     31.30 o 
  -1  15   6        1.21        1.54     20.15 o 
   0  15   6        2.08        1.27     19.79 o 
   1  15   6        8.79       -2.52     49.43 o 
   2  15   6        1.89       -8.83     36.31 o 
   3  15   6        1.20        1.77     31.52 o 
   4  15   6      144.69        0.73     16.37 o 
   5  15   6      189.71        2.22     23.20 o 
   6  15   6      143.99       -1.70     24.40 o 
  -2 -11   7        1.45       18.20     21.04 o 
  -1 -11   7        5.41       -9.52     19.89 o 
   0 -11   7        2.17       -1.60     25.12 o 
   1 -11   7       37.36       58.00     74.39 o 
  -5 -10   7       64.71       72.76     25.12 o 
  -4 -10   7      101.94       83.11     23.76 o 
  -3 -10   7       87.32       99.07     28.66 o 
  -2 -10   7       30.66       27.00     20.63 o 
  -1 -10   7       20.27        8.01     20.41 o 
   0 -10   7       58.16       17.60     21.03 o 
   1 -10   7      162.96      131.40    114.86 o 
   2 -10   7      238.27      262.51     55.48 o 
   3 -10   7      251.48      256.96     56.23 o 
   4 -10   7       82.78       39.59     40.85 o 
  -7  -9   7        8.58       31.80     29.07 o 
  -6  -9   7       27.25       56.85     27.90 o 
  -5  -9   7      130.13       94.85     31.76 o 
  -4  -9   7      179.73      206.62     25.37 o 
  -3  -9   7       63.51       66.79     23.20 o 
  -2  -9   7        5.21      -12.58     17.00 o 
  -1  -9   7       26.39        9.30     18.89 o 
   0  -9   7       94.63       60.46     28.72 o 
   1  -9   7      171.52      192.94    147.27 o 
   2  -9   7      572.84      684.80     37.17 o 
   3  -9   7      748.51      692.22    430.83 o 
   4  -9   7      533.93      590.02     42.11 o 
   5  -9   7       33.98      -10.09     32.78 o 
   6  -9   7        0.10      -15.63     58.76 o 
  -8  -8   7       26.08        3.31     22.43 o 
  -7  -8   7        4.96        8.70     20.02 o 
  -6  -8   7       56.99       20.12     24.42 o 
  -5  -8   7       96.11       87.85     25.87 o 
  -4  -8   7       74.64       63.58     23.59 o 
  -3  -8   7      217.59      182.63     28.12 o 
  -2  -8   7       38.35       37.34     16.85 o 
  -1  -8   7       62.19       44.32     17.86 o 
   0  -8   7      340.44      350.60     29.22 o 
   1  -8   7      536.56      599.15     29.40 o 
   2  -8   7      619.97      690.90     39.21 o 
   3  -8   7      509.82      493.05     15.12 o 
   4  -8   7      380.37      423.20     40.85 o 
   5  -8   7       34.08       11.85     52.20 o 
   6  -8   7       49.95        5.55     31.52 o 
   7  -8   7       15.27       -2.77     31.27 o 
  -9  -7   7       14.25       24.30     31.05 o 
  -8  -7   7       68.76       31.72     24.86 o 
  -7  -7   7       11.30        7.58     19.02 o 
  -6  -7   7       44.26        7.96     17.39 o 
  -5  -7   7      187.59      191.03     30.57 o 
  -4  -7   7      125.71      138.76     23.58 o 
  -3  -7   7        2.12       -4.09     12.99 o 
  -2  -7   7        0.40       -0.11      8.70 o 
  -1  -7   7       94.67       81.71     14.54 o 
   0  -7   7      135.76       98.76     15.96 o 
   1  -7   7      499.24      548.78     19.84 o 
   2  -7   7      378.62      417.43     25.28 o 
   3  -7   7      230.34       92.88    115.87 o 
   4  -7   7      163.47       83.10     93.81 o 
   5  -7   7      163.44       10.59     31.02 o 
   6  -7   7       61.52       -8.83     31.77 o 
   7  -7   7       71.03       12.86     56.99 o 
   8  -7   7        8.39        9.83     35.30 o 
   9  -7   7        0.32       11.85     38.33 o 
 -10  -6   7       28.91       24.43     32.50 o 
  -9  -6   7       64.66       -4.54     33.29 o 
  -8  -6   7       42.68       32.48     28.87 o 
  -7  -6   7        2.75       -7.02     21.57 o 
  -6  -6   7       79.10       76.51     21.83 o 
  -5  -6   7        1.97       -8.81     15.42 o 
  -4  -6   7        6.39       26.73     18.42 o 
  -3  -6   7       48.85       52.16     19.67 o 
  -2  -6   7        5.32       15.83     14.99 o 
  -1  -6   7       15.57       14.23     10.79 o 
   0  -6   7      451.39      442.60     19.39 o 
   1  -6   7      227.85      254.11     24.39 o 
   2  -6   7      184.11      226.83     11.66 o 
   3  -6   7      273.00      304.92     17.37 o 
   4  -6   7      270.38      338.65     37.06 o 
   5  -6   7      148.71        4.54     26.98 o 
   6  -6   7       29.57      -11.35     29.50 o 
   7  -6   7       61.49       -7.57     31.02 o 
   8  -6   7        8.78        3.53     29.76 o 
   9  -6   7       16.50        2.52     31.27 o 
 -10  -5   7        0.61        5.95     26.21 o 
  -9  -5   7      128.90       81.51     90.40 o 
  -8  -5   7       78.56       50.63     55.98 o 
  -7  -5   7       33.92       26.24     24.14 o 
  -6  -5   7        1.64       -0.02      9.41 o 
  -5  -5   7       21.07       25.16     18.16 o 
  -4  -5   7       26.26       23.77     16.65 o 
  -3  -5   7       27.09       23.91     13.32 o 
  -2  -5   7      399.08      394.62     23.47 o 
  -1  -5   7        3.55        7.20     11.63 o 
   0  -5   7       18.05       28.19     11.71 o 
   1  -5   7      185.57      165.14     13.43 o 
   2  -5   7      693.85      692.02     15.54 o 
   3  -5   7     1159.15     1209.45     33.21 o 
   4  -5   7      751.31      807.78     34.95 o 
   5  -5   7      213.80      239.56     39.84 o 
   6  -5   7      175.31      -11.10     45.64 o 
   7  -5   7       20.59      -10.34     29.25 o 
   8  -5   7      159.33        5.04     47.66 o 
   9  -5   7      114.91       -4.03     31.27 o 
  10  -5   7       59.26        8.57     37.32 o 
 -11  -4   7        2.60      -49.17     49.17 o 
  -9  -4   7      115.37      110.17    103.52 o 
  -8  -4   7      279.59      288.17     34.68 o 
  -7  -4   7        7.67       15.00     25.91 o 
  -6  -4   7        0.14        9.80     18.36 o 
  -5  -4   7       21.80       22.49     14.98 o 
  -4  -4   7      240.71      254.39     19.01 o 
  -3  -4   7       16.28       11.10     15.43 o 
  -2  -4   7        9.91       13.33     11.65 o 
  -1  -4   7      283.76      294.86     16.01 o 
   0  -4   7      435.67      423.43     13.94 o 
   1  -4   7     2237.45     2214.72     24.27 o 
   2  -4   7     1630.17     1570.44     15.54 o 
   3  -4   7     1878.92     1900.64     48.37 o 
   4  -4   7      843.53      904.69     33.34 o 
   5  -4   7       56.69       35.81     45.89 o 
   6  -4   7       23.80       27.74     29.25 o 
   7  -4   7      117.73        4.29     26.48 o 
   8  -4   7      428.22      533.84     53.46 o 
   9  -4   7      186.64       -8.57     34.55 o 
  10  -4   7      140.47       -5.80     35.56 o 
  11  -4   7       20.90       10.59     39.09 o 
 -12  -3   7        3.93       -0.96     23.98 o 
 -11  -3   7       21.66        2.02     33.54 o 
 -10  -3   7        1.59      -21.18     39.09 o 
  -9  -3   7       20.27       -3.03     28.75 o 
  -8  -3   7      322.17      279.64     32.97 o 
  -7  -3   7       92.60       96.52     25.31 o 
  -6  -3   7        0.76       11.56     28.50 o 
  -5  -3   7        0.04        3.81     16.53 o 
  -4  -3   7       21.21       39.89     15.31 o 
  -3  -3   7      531.53      605.35     19.56 o 
  -2  -3   7      123.92      132.00     16.35 o 
  -1  -3   7     1127.45     1117.64     32.86 o 
   0  -3   7     1681.15     1655.68     19.08 o 
   1  -3   7     2716.65     2736.68     24.89 o 
   2  -3   7     3760.49     3663.25     32.21 o 
   3  -3   7     1995.04     2147.14     46.74 o 
   4  -3   7      399.60      486.17     31.87 o 
   5  -3   7       20.36       27.99     42.36 o 
   6  -3   7      138.77      158.11     35.56 o 
   7  -3   7      166.95      216.61     40.85 o 
   8  -3   7      249.23        4.29     28.50 o 
   9  -3   7      265.83        6.56     50.18 o 
  10  -3   7      195.45        1.51     29.00 o 
  11  -3   7       77.75      -10.09     37.83 o 
 -12  -2   7        9.08        9.25     34.93 o 
 -11  -2   7       59.59       67.89     33.76 o 
 -10  -2   7      144.77      144.34     41.54 o 
  -9  -2   7      283.61      238.05    147.90 o 
  -8  -2   7      337.68      322.07     32.40 o 
  -7  -2   7      307.17      325.00     28.97 o 
  -6  -2   7       54.73       51.25     33.23 o 
  -5  -2   7       55.49       43.35     21.83 o 
  -4  -2   7      594.56      616.58     28.35 o 
  -3  -2   7        0.29        5.64     10.25 o 
  -2  -2   7      865.25      820.17     23.58 o 
  -1  -2   7      174.43      160.84     10.83 o 
   0  -2   7     2455.69     2350.28     24.82 o 
   1  -2   7     3815.34     3729.64     28.57 o 
   2  -2   7     3993.52     3856.77     26.88 o 
   3  -2   7      871.82      811.83     26.56 o 
   4  -2   7       38.55       25.72     35.56 o 
   5  -2   7       49.88       87.00     28.75 o 
   6  -2   7      198.95      237.29     35.81 o 
   7  -2   7      490.12      539.64     69.85 o 
   8  -2   7      257.84      384.05     45.14 o 
   9  -2   7      400.69      423.14     52.20 o 
  10  -2   7      116.36       -3.78     49.93 o 
  11  -2   7       23.24       -7.82     35.30 o 
  12  -2   7        1.78      -10.34     40.60 o 
 -12  -1   7       18.27       -6.49     26.65 o 
 -11  -1   7      192.82      251.50     47.20 o 
 -10  -1   7      430.13      552.55     44.51 o 
  -9  -1   7      244.70      304.43     76.66 o 
  -8  -1   7      313.28      276.11     31.13 o 
  -7  -1   7      217.76      226.18     33.44 o 
  -6  -1   7      121.35      120.14     26.80 o 
  -5  -1   7      358.15      314.29     23.50 o 
  -4  -1   7      233.23      243.08     19.95 o 
  -3  -1   7        0.32       -8.31     14.24 o 
  -2  -1   7     1000.29      923.39     28.52 o 
  -1  -1   7     1150.10     1059.49     20.64 o 
   0  -1   7      995.13      909.27     18.45 o 
   1  -1   7     2625.58     2648.58     21.81 o 
   2  -1   7     4481.22     4365.03     29.70 o 
   3  -1   7      827.99      854.68     29.04 o 
   4  -1   7      433.63      470.30     32.53 o 
   5  -1   7      777.21      803.92     40.35 o 
   6  -1   7     1024.45     1140.31     48.16 o 
   7  -1   7     1487.59     1532.43     85.23 o 
   8  -1   7      434.28      515.94     47.91 o 
   9  -1   7      119.56        0.25     21.43 o 
  10  -1   7      150.84       -5.55     31.77 o 
  11  -1   7        8.64       19.42     62.29 o 
  12  -1   7       21.69        2.77     54.97 o 
 -12   0   7       49.35       61.85     41.02 o 
 -11   0   7       15.08       37.08     34.13 o 
 -10   0   7      155.64      204.72     33.99 o 
  -9   0   7      499.27      559.23     37.26 o 
  -8   0   7      477.27      529.93     41.37 o 
  -7   0   7      227.72      288.06     40.98 o 
  -6   0   7      287.67      290.73     25.47 o 
  -5   0   7      305.75      316.02     23.05 o 
  -4   0   7      129.83      115.57     17.01 o 
  -3   0   7       33.44       41.79     11.29 o 
  -2   0   7       20.54        8.51      9.32 o 
  -1   0   7     1279.31     1338.48     18.15 o 
   0   0   7     3028.36     2919.84     25.34 o 
   1   0   7     2557.17     2433.48     22.69 o 
   2   0   7      971.70      860.18     12.05 o 
   3   0   7       73.36       93.08      3.66 o 
   4   0   7      766.16      793.83     35.05 o 
   5   0   7      779.69      848.55     38.58 o 
   6   0   7      796.72      813.50     42.62 o 
   7   0   7      494.48      524.51     41.36 o 
   8   0   7      385.92      379.37     25.22 o 
   9   0   7      190.01      252.02     12.14 o 
  10   0   7      577.46      576.22     56.52 o 
  11   0   7       91.64       -0.76     27.49 o 
  12   0   7       27.91        8.83     38.08 o 
 -12   1   7       15.90       -1.28     29.28 o 
 -11   1   7       62.32      103.77     32.72 o 
 -10   1   7      252.30      423.33     37.38 o 
  -9   1   7      845.03      943.11     51.32 o 
  -8   1   7      801.10      808.53     65.19 o 
  -7   1   7     1248.82     1253.12     38.47 o 
  -6   1   7      334.38      322.32     25.43 o 
  -5   1   7       89.05      120.32     22.64 o 
  -4   1   7       16.11        9.90     14.79 o 
  -3   1   7        6.10        3.87      7.27 o 
  -2   1   7      116.22      156.58     12.96 o 
  -1   1   7        9.19        1.72      5.43 o 
   0   1   7      176.75      149.67      7.39 o 
   1   1   7       11.46       23.05      6.00 o 
   2   1   7      457.34      458.55     12.10 o 
   3   1   7      166.33      152.20      6.07 o 
   4   1   7       16.04       23.53      5.00 o 
   5   1   7       43.35       52.23      3.68 o 
   6   1   7      741.84      731.86     35.18 o 
   7   1   7      670.86      670.22     18.13 o 
   8   1   7     1721.11     1778.19     44.19 o 
   9   1   7     1676.73     1663.13     79.03 o 
  10   1   7      554.00      643.88     51.09 o 
  11   1   7      203.16      178.24     54.25 o 
  12   1   7        2.96       -0.50     29.50 o 
  13   1   7        2.75        2.52     36.56 o 
 -12   2   7       66.20       72.96     33.02 o 
 -11   2   7      197.65      210.70     35.78 o 
 -10   2   7      441.92      328.19     77.42 o 
  -9   2   7     1143.42     1391.18     56.61 o 
  -8   2   7      963.16     1087.35     52.70 o 
  -7   2   7      673.50      732.18     39.20 o 
  -6   2   7      443.05      524.22     28.37 o 
  -5   2   7       34.07       34.91     19.39 o 
  -4   2   7      239.99      261.76     28.37 o 
  -3   2   7      414.91      480.54     29.86 o 
  -2   2   7      235.72      259.32     11.63 o 
  -1   2   7       74.17       90.51      9.95 o 
   0   2   7      352.24      340.46      8.36 o 
   1   2   7     2822.15     2725.91     21.55 o 
   2   2   7     1666.78     1684.68     20.89 o 
   3   2   7        9.01       10.73      4.40 o 
   4   2   7      104.89       93.28      5.67 o 
   5   2   7      403.41      403.22     16.37 o 
   6   2   7     2819.53     2864.81     39.72 o 
   7   2   7     2169.27     2256.83     25.15 o 
   8   2   7     1759.86     1826.88     39.21 o 
   9   2   7     2686.97     2818.24     76.28 o 
  10   2   7      606.94      641.00     25.22 o 
  11   2   7      118.13      110.95     20.84 o 
  12   2   7        3.65        6.26     16.38 o 
 -12   3   7       76.93       64.94     32.24 o 
 -11   3   7      332.26      393.08     62.28 o 
 -10   3   7      525.34      615.81     48.19 o 
  -9   3   7      935.35     1080.05     43.45 o 
  -8   3   7      651.81      778.84     35.90 o 
  -7   3   7      267.65      309.37     32.05 o 
  -6   3   7      240.77      272.73     39.21 o 
  -5   3   7        1.64       -4.53     12.64 o 
  -4   3   7      185.20      222.23     18.54 o 
  -3   3   7      176.52      168.81     15.87 o 
  -2   3   7      134.50      144.56      8.63 o 
  -1   3   7      533.02      568.16     11.23 o 
   0   3   7       48.27       42.54      7.45 o 
   1   3   7      262.53      225.94      9.22 o 
   2   3   7       32.73       22.05      7.18 o 
   3   3   7       37.20       40.66      6.19 o 
   4   3   7        0.59        4.74      6.76 o 
   5   3   7      544.05      565.20     15.88 o 
   6   3   7     1767.56     1882.19     44.63 o 
   7   3   7      745.30      810.12     24.51 o 
   8   3   7      993.34     1062.65     29.23 o 
   9   3   7     2228.76     2373.42     38.58 o 
  10   3   7      681.96      746.64     57.37 o 
  11   3   7       10.08       26.63     19.61 o 
  12   3   7        6.89        9.05     19.69 o 
  13   3   7       71.52       45.78     26.83 o 
 -12   4   7       54.03       41.18     35.30 o 
 -11   4   7      275.09      323.94     45.39 o 
 -10   4   7      767.58      909.64     43.89 o 
  -9   4   7      728.59      909.28     40.01 o 
  -8   4   7      611.62      705.02     80.19 o 
  -7   4   7       71.05       88.62     26.73 o 
  -6   4   7        4.40        1.32     12.30 o 
  -5   4   7        0.12       -6.85     13.28 o 
  -4   4   7      588.37      656.73     28.58 o 
  -3   4   7     3320.86     3344.90     43.59 o 
  -2   4   7     1808.32     1923.82     23.42 o 
  -1   4   7      635.68      558.70     26.07 o 
   0   4   7       60.40       52.54      7.03 o 
   1   4   7      442.93      390.98     13.82 o 
   2   4   7      663.13      646.16     15.10 o 
   3   4   7       98.41      101.69     11.99 o 
   4   4   7        3.89        9.33     10.34 o 
   5   4   7      462.46      419.61     20.68 o 
   6   4   7      930.95      890.69     22.09 o 
   7   4   7      363.93      398.09     18.75 o 
   8   4   7      518.85      526.73     18.36 o 
   9   4   7      934.84     1048.82     42.87 o 
  10   4   7      364.08      399.11     27.86 o 
  11   4   7       24.22       18.47     16.08 o 
  12   4   7       21.36       23.52     15.42 o 
  13   4   7       86.83       89.59     24.52 o 
 -12   5   7       66.66       85.19    102.13 o 
 -11   5   7      189.05      267.92     44.03 o 
 -10   5   7      864.18     1114.89     53.95 o 
  -9   5   7      575.59      793.38     46.24 o 
  -8   5   7      136.30      170.84     31.65 o 
  -7   5   7       68.29       98.56     26.96 o 
  -6   5   7       46.31       65.64     19.52 o 
  -5   5   7      906.82      956.27     30.13 o 
  -4   5   7     1677.95     1732.14     34.15 o 
  -3   5   7     1402.51     1434.64     70.73 o 
  -2   5   7      400.67      368.00     18.70 o 
  -1   5   7      268.09      223.67     21.94 o 
   0   5   7        0.14        1.48      4.14 o 
   1   5   7      771.23      769.64     15.76 o 
   2   5   7       20.22       27.32      8.04 o 
   3   5   7      122.28      115.75     17.15 o 
   4   5   7      170.64      142.98     17.90 o 
   5   5   7      623.71      584.28     26.23 o 
   6   5   7      343.36      352.20     20.20 o 
   7   5   7      414.48      499.70     42.36 o 
   8   5   7      508.13      589.96     21.94 o 
   9   5   7      460.86      567.99     27.23 o 
  10   5   7       95.56      125.74     21.53 o 
  11   5   7       42.21       51.41     20.39 o 
  12   5   7       19.32       24.84     17.03 o 
  13   5   7      119.48      131.06     28.72 o 
 -12   6   7       38.50       65.22     62.16 o 
 -11   6   7      128.62      160.17     41.04 o 
 -10   6   7      270.82      335.20     42.55 o 
  -9   6   7      637.19      713.02     46.16 o 
  -8   6   7       45.68       79.48     28.79 o 
  -7   6   7        2.05       -1.05     13.46 o 
  -6   6   7       13.66       14.48     16.67 o 
  -5   6   7       13.96       14.02     17.76 o 
  -4   6   7      421.95      455.60     23.89 o 
  -3   6   7      963.58     1050.94     27.30 o 
  -2   6   7     1617.36     1705.42     44.13 o 
  -1   6   7     1299.15     1286.82     38.33 o 
   0   6   7      202.13      285.46     37.32 o 
   1   6   7      148.57      151.54      8.45 o 
   2   6   7       33.63       38.31     10.34 o 
   3   6   7      104.13      154.83     20.68 o 
   4   6   7       17.33       26.73     16.64 o 
   5   6   7      946.46      991.53     35.30 o 
   6   6   7      296.88      356.38     29.59 o 
   7   6   7      294.76      374.30     20.58 o 
   8   6   7      629.18      817.89     31.56 o 
   9   6   7      128.32      209.48     20.50 o 
  10   6   7       31.91       36.72     20.65 o 
  11   6   7       34.90       21.58     20.69 o 
  12   6   7        0.21       -9.01     21.06 o 
  13   6   7       57.80      106.05     29.97 o 
 -11   7   7       81.90      139.83     39.72 o 
 -10   7   7      200.37      326.11     42.36 o 
  -9   7   7      338.60      362.23     40.39 o 
  -8   7   7      371.66      380.63     49.84 o 
  -7   7   7        0.79       -1.99     18.29 o 
  -6   7   7       59.34       47.70     19.52 o 
  -5   7   7       15.77       13.75     15.69 o 
  -4   7   7      669.73      660.07     31.53 o 
  -3   7   7     2226.93     2375.18     57.49 o 
  -2   7   7      818.34      870.74     57.24 o 
  -1   7   7     1411.95     1461.32     43.88 o 
   0   7   7      318.39      330.09     28.24 o 
   1   7   7      104.20      132.77      9.36 o 
   2   7   7        1.83      -17.90     17.90 o 
   3   7   7       57.13       53.46     20.43 o 
   4   7   7        0.63       -0.25     11.35 o 
   5   7   7      543.57      593.42     23.62 o 
   6   7   7      420.14      549.89     28.64 o 
   7   7   7      207.20      280.06     31.27 o 
   8   7   7      659.07      820.17     34.99 o 
   9   7   7      315.95      382.68     25.94 o 
  10   7   7      128.19      126.18     32.28 o 
  11   7   7       27.92       21.60     23.48 o 
  12   7   7        0.66       34.51     34.95 o 
 -11   8   7       63.54       79.97     24.91 o 
 -10   8   7      210.08      225.63     38.41 o 
  -9   8   7      176.18      198.33     34.09 o 
  -8   8   7      409.28      372.45     19.56 o 
  -7   8   7       40.82       35.76     14.98 o 
  -6   8   7       42.68       46.05     12.92 o 
  -5   8   7       47.22       67.22     18.16 o 
  -4   8   7       17.34       12.45      3.91 o 
  -3   8   7      272.57      327.82     33.03 o 
  -2   8   7     2556.58     2527.24     63.04 o 
  -1   8   7      874.13      892.43     39.59 o 
   0   8   7      315.13      280.66     25.81 o 
   1   8   7       19.64       16.41     15.51 o 
   2   8   7       58.38       69.35     23.96 o 
   3   8   7       13.50       24.96     21.43 o 
   4   8   7       20.34        1.51     25.72 o 
   5   8   7       33.49       80.44     26.48 o 
   6   8   7      526.96      580.34     27.18 o 
   7   8   7     1297.58     1462.23     43.97 o 
   8   8   7     1102.28     1167.72     58.50 o 
   9   8   7      350.86      342.82     28.17 o 
  10   8   7      127.05      130.22     25.58 o 
  11   8   7        0.37       13.75     23.07 o 
  12   8   7       82.09       46.46     53.96 o 
 -10   9   7      102.42       76.29     26.73 o 
  -9   9   7      143.30       81.47     73.58 o 
  -8   9   7       30.17       29.49     14.97 o 
  -7   9   7       35.40       10.48     10.25 o 
  -6   9   7      140.87      141.48     16.59 o 
  -5   9   7      100.34      113.78     18.41 o 
  -4   9   7      289.26      394.90     37.83 o 
  -3   9   7        9.71       22.70     24.21 o 
  -2   9   7     1896.28     2038.79     84.73 o 
  -1   9   7     1547.98     1713.17     51.69 o 
   0   9   7       39.20       63.87     18.98 o 
   1   9   7       31.31       30.73      5.17 o 
   2   9   7       26.27       31.27     24.71 o 
   3   9   7       36.24       49.93     41.61 o 
   4   9   7        8.27        0.76     16.39 o 
   5   9   7        4.93       21.69     25.22 o 
   6   9   7      312.77      319.25     26.66 o 
   7   9   7     1190.79     1253.25     38.94 o 
   8   9   7      652.75      710.34     40.81 o 
   9   9   7       28.72       14.88     43.88 o 
  10   9   7        7.21       17.65     25.89 o 
  11   9   7       10.90       -1.08     21.63 o 
  12   9   7       95.45       82.45     70.86 o 
 -10  10   7       41.76      113.98     44.89 o 
  -9  10   7       11.37       24.08     21.98 o 
  -8  10   7        1.78       -9.31     17.42 o 
  -7  10   7       36.59       28.26     16.42 o 
  -6  10   7       44.24       52.66     26.98 o 
  -5  10   7      291.94      312.17     31.40 o 
  -4  10   7      262.59      300.33     60.27 o 
  -3  10   7      310.22      375.23     62.29 o 
  -2  10   7      244.89      364.69     27.54 o 
  -1  10   7     1565.79     1773.43     42.53 o 
   0  10   7        0.69       -1.85     13.82 o 
   1  10   7       38.31       33.49     14.75 o 
   2  10   7        6.39       -0.88     10.21 o 
   3  10   7       55.11       84.73     31.27 o 
   4  10   7       10.23        9.33     24.21 o 
   5  10   7       28.75       34.80     29.76 o 
   6  10   7       32.46       35.49     21.30 o 
   7  10   7      113.34       90.26     31.33 o 
   8  10   7      266.07      143.40    111.33 o 
   9  10   7       55.66       -2.63     22.00 o 
  10  10   7       20.31       10.57     26.73 o 
  11  10   7       47.80       12.31     28.75 o 
  -9  11   7        7.42       21.94     36.06 o 
  -8  11   7        0.08        0.50     21.94 o 
  -7  11   7       10.98        0.00     22.70 o 
  -6  11   7       31.31       12.76     11.26 o 
  -5  11   7      226.51      270.83     66.82 o 
  -4  11   7      270.63      409.52     43.63 o 
  -3  11   7      377.23      473.08     32.01 o 
  -2  11   7       88.46      110.11     24.52 o 
  -1  11   7      170.05      197.64     26.84 o 
   0  11   7      288.96      349.65     34.83 o 
   1  11   7        3.71        3.83      9.96 o 
   2  11   7       11.22        8.01     11.35 o 
   3  11   7        8.20       20.68     45.64 o 
   4  11   7       55.51       47.66     53.46 o 
   5  11   7        6.58      -23.20     49.68 o 
   6  11   7        1.14        3.24     21.70 o 
   7  11   7       61.76        0.97     20.92 o 
   8  11   7       53.78       -1.39     21.57 o 
   9  11   7       13.38       -2.00     19.93 o 
  10  11   7       55.29        5.91     23.31 o 
  -8  12   7        1.43        0.25     35.30 o 
  -7  12   7        2.13        0.25     33.54 o 
  -6  12   7       92.13        0.25     20.43 o 
  -5  12   7      154.93      248.47    166.43 o 
  -4  12   7      342.51      429.03    254.94 o 
  -3  12   7      313.09      409.65     33.43 o 
  -2  12   7      491.76      553.85     35.30 o 
  -1  12   7        8.84       26.34     26.12 o 
   0  12   7       97.61      131.55     26.91 o 
   1  12   7        3.43        9.34      8.39 o 
   2  12   7        0.24       -3.00      7.06 o 
   3  12   7        9.19       16.89     15.86 o 
   4  12   7        5.74       -0.50     22.44 o 
   5  12   7        7.26       -3.53     28.24 o 
   6  12   7        1.19       -1.77     44.38 o 
   7  12   7        0.64       -2.20     24.62 o 
   8  12   7        5.66        1.46     23.57 o 
   9  12   7        0.50        1.35     24.54 o 
  10  12   7        7.52       -5.69     25.35 o 
  -7  13   7        0.69        0.01     13.10 o 
  -6  13   7       31.47        0.54     19.92 o 
  -5  13   7      250.68      431.09     37.69 o 
  -4  13   7      302.37      335.97    205.14 o 
  -3  13   7      441.40      626.27     40.35 o 
  -2  13   7      165.16        1.68     22.07 o 
  -1  13   7       11.40       -2.40     18.19 o 
   0  13   7        0.18       -1.77     17.47 o 
   1  13   7       48.69       26.02     14.75 o 
   2  13   7       63.46       46.40     32.03 o 
   3  13   7        4.07       -2.18      9.70 o 
   4  13   7        5.31        0.11      9.52 o 
   5  13   7        0.07        2.77     30.01 o 
   6  13   7        7.52       -2.02     30.76 o 
   7  13   7        5.36        2.27     33.29 o 
   8  13   7        2.40       -2.74     27.31 o 
   9  13   7        0.33       -0.36     19.83 o 
  -5  14   7      148.03       -0.12     16.76 o 
  -4  14   7      251.60      296.15    206.02 o 
  -3  14   7      257.44      364.91    242.71 o 
  -2  14   7      177.01        2.52     20.59 o 
  -1  14   7       42.20       -0.25     15.60 o 
   0  14   7        2.22       -1.35     22.99 o 
   1  14   7        4.24        1.59     19.07 o 
   2  14   7       32.27       -1.26     27.23 o 
   3  14   7       36.69       -0.12     12.87 o 
   4  14   7        0.77        0.76     17.44 o 
   5  14   7       20.52       -1.56     13.23 o 
   6  14   7        0.73        4.79     37.83 o 
   7  14   7        1.32       -4.03     38.08 o 
  -3  15   7      169.40      167.84    119.15 o 
  -2  15   7       79.54        1.53     20.58 o 
  -1  15   7        0.66        1.25     24.90 o 
   0  15   7       42.27       -1.39     24.68 o 
   1  15   7      120.50        5.67     24.61 o 
   2  15   7       18.45       -2.77     52.96 o 
   3  15   7       95.33       10.84     39.59 o 
   4  15   7       74.21       -0.50     29.76 o 
   5  15   7       23.62      -16.64     72.88 o 
   6  15   7       10.78        1.76     17.12 o 
   1  16   7       75.22        2.74     30.20 o 
   2  16   7       81.63      -13.36     42.11 o 
  -3 -10   8        2.49       -5.10     16.09 o 
  -2 -10   8        4.75       -8.87     22.94 o 
  -1 -10   8        0.40        8.52     24.52 o 
   0 -10   8        6.63        4.72     14.07 o 
   1 -10   8       18.22        6.05     36.82 o 
   2 -10   8       10.55      -30.26     43.88 o 
  -6  -9   8      114.32      116.23     31.10 o 
  -5  -9   8       78.10       79.31     28.57 o 
  -4  -9   8       39.71       35.04     20.41 o 
  -3  -9   8        8.96       10.68     21.77 o 
  -2  -9   8       64.01       73.20     22.04 o 
  -1  -9   8       13.17       12.64     20.23 o 
   0  -9   8       19.39       11.82     14.71 o 
   1  -9   8        0.06        1.21     11.93 o 
   2  -9   8        9.02       12.61     37.07 o 
   3  -9   8       41.83       56.23     44.38 o 
   4  -9   8       46.21       30.06     30.51 o 
   5  -9   8       29.89        1.01     44.13 o 
  -7  -8   8      136.00      127.65     61.09 o 
  -6  -8   8      128.16      102.11     51.95 o 
  -5  -8   8      128.89       70.88     36.25 o 
  -4  -8   8       49.14       43.68     20.03 o 
  -3  -8   8       23.51       26.94     19.53 o 
  -2  -8   8      253.63      202.38     20.94 o 
  -1  -8   8       80.24       89.09     19.75 o 
   0  -8   8       13.10       32.77     16.88 o 
   1  -8   8        5.16       -0.14      9.95 o 
   2  -8   8       36.70       40.16     14.33 o 
   3  -8   8       41.44       21.30     24.59 o 
   4  -8   8      107.96       75.22     63.29 o 
   5  -8   8        7.75       -1.01     26.23 o 
   6  -8   8        0.99        3.28     31.77 o 
  -9  -7   8      113.15       36.13     42.87 o 
  -8  -7   8      360.91      311.76    207.79 o 
  -7  -7   8      414.79      475.27     34.65 o 
  -6  -7   8      133.28      135.01     63.22 o 
  -5  -7   8       34.04       48.76     23.23 o 
  -4  -7   8       74.73       88.22     20.82 o 
  -3  -7   8        6.43        4.43     14.61 o 
  -2  -7   8      155.95      139.48     19.76 o 
  -1  -7   8       94.23       85.19     16.22 o 
   0  -7   8       40.09       40.82     15.61 o 
   1  -7   8       77.51       75.68     14.45 o 
   2  -7   8        0.11       -1.35     11.66 o 
   3  -7   8       14.06        4.72      4.23 o 
   4  -7   8        3.65       -5.15     20.39 o 
   5  -7   8        4.86       -0.76     24.71 o 
   6  -7   8       66.65        0.50     40.09 o 
   7  -7   8       19.76        0.00     23.70 o 
   8  -7   8       82.09        7.06     60.52 o 
  -9  -6   8      222.08      120.37     81.09 o 
  -8  -6   8      405.56      480.24     43.73 o 
  -7  -6   8      768.34      859.26     73.43 o 
  -6  -6   8      452.74      529.69     31.50 o 
  -5  -6   8       76.20       89.23     23.85 o 
  -4  -6   8       14.13       14.48     21.24 o 
  -3  -6   8        2.98       -7.25     14.25 o 
  -2  -6   8      259.39      260.79     21.50 o 
  -1  -6   8      715.58      696.70     24.14 o 
   0  -6   8      834.07      856.68     23.33 o 
   1  -6   8       79.43       99.06     10.79 o 
   2  -6   8        0.07        4.91      6.92 o 
   3  -6   8        1.65        3.47      3.46 o 
   4  -6   8        8.56       -8.22     22.11 o 
   5  -6   8        9.97        3.28     43.37 o 
   6  -6   8        1.83        2.52     28.24 o 
   7  -6   8       50.84       -8.07     33.03 o 
   8  -6   8       32.16       12.86     36.31 o 
  -9  -5   8      332.58      269.02    186.35 o 
  -8  -5   8      846.32      917.32     80.69 o 
  -7  -5   8     1143.14     1232.38     48.23 o 
  -6  -5   8      477.99      569.79     38.40 o 
  -5  -5   8        7.47       38.32     17.95 o 
  -4  -5   8      166.34      155.77     22.76 o 
  -3  -5   8      131.50      137.09     17.78 o 
  -2  -5   8      133.91      133.75     18.25 o 
  -1  -5   8      348.93      340.91     16.93 o 
   0  -5   8      239.33      274.78     19.92 o 
   1  -5   8       43.51       44.96      9.60 o 
   2  -5   8       11.91       18.36      8.46 o 
   3  -5   8       11.83        3.70      6.35 o 
   4  -5   8        0.08       -3.69     21.19 o 
   5  -5   8       43.20       -1.51     23.45 o 
   6  -5   8       20.54       -9.58     29.50 o 
   7  -5   8       63.38       -1.01     40.35 o 
   8  -5   8      103.43        6.81     33.29 o 
   9  -5   8      142.20        9.08     37.07 o 
  10  -5   8      112.75        6.81     61.78 o 
 -10  -4   8      200.11      130.86    130.62 o 
  -9  -4   8      333.96      193.41    194.55 o 
  -8  -4   8      663.58      705.46     43.47 o 
  -7  -4   8      421.75      561.35     64.43 o 
  -6  -4   8      131.13      171.64     22.89 o 
  -5  -4   8       50.79       58.30     27.03 o 
  -4  -4   8       74.17       66.51     20.98 o 
  -3  -4   8      279.50      276.05     29.38 o 
  -2  -4   8       74.60       70.70     16.90 o 
  -1  -4   8      117.94      135.97     16.40 o 
   0  -4   8      875.10      892.11     17.95 o 
   1  -4   8      498.18      526.80     15.03 o 
   2  -4   8        2.60       -3.26      4.68 o 
   3  -4   8        7.19       18.85     22.45 o 
   4  -4   8       72.28       93.68     24.25 o 
   5  -4   8        3.08        0.25     18.16 o 
   6  -4   8       17.69       12.10     29.00 o 
   7  -4   8        0.62      -14.63     32.53 o 
   8  -4   8      141.00       -6.56     32.03 o 
   9  -4   8      120.26        7.06     35.05 o 
  10  -4   8       91.04        4.03     35.56 o 
 -11  -3   8       28.60       49.43     48.16 o 
 -10  -3   8      101.23      113.48     82.21 o 
  -9  -3   8      193.68      105.34     88.01 o 
  -8  -3   8      502.09      572.09     39.31 o 
  -7  -3   8      781.19      837.14     80.82 o 
  -6  -3   8      160.35      221.72     32.53 o 
  -5  -3   8       25.19       46.05     16.25 o 
  -4  -3   8        5.16        6.01     11.49 o 
  -3  -3   8      364.25      377.60     18.71 o 
  -2  -3   8      531.37      530.24     20.66 o 
  -1  -3   8     1369.69     1334.95     23.52 o 
   0  -3   8     2393.66     2427.04     32.80 o 
   1  -3   8      943.59      989.01     25.41 o 
   2  -3   8      765.12      733.93     15.07 o 
   3  -3   8        0.08       -5.88     14.89 o 
   4  -3   8        0.28        3.88     14.97 o 
   5  -3   8        2.74       -3.03     21.69 o 
   6  -3   8        8.36       10.59     43.63 o 
   7  -3   8       16.91        3.28     25.47 o 
   8  -3   8       13.05       14.63     53.21 o 
   9  -3   8       53.71       -2.52     29.25 o 
  10  -3   8       55.60       -3.03     33.03 o 
  11  -3   8       79.69        5.55     37.83 o 
 -12  -2   8        0.61      -40.35     81.20 o 
 -11  -2   8       93.71      103.76     37.87 o 
 -10  -2   8       33.17       14.82     27.37 o 
  -9  -2   8      241.89      211.83    138.57 o 
  -8  -2   8      554.14      583.30     45.97 o 
  -7  -2   8      480.10      549.71     48.42 o 
  -6  -2   8      100.54      126.71     24.41 o 
  -5  -2   8       12.29       15.09     14.97 o 
  -4  -2   8        2.82        5.15     12.97 o 
  -3  -2   8      790.79      829.31     55.97 o 
  -2  -2   8     2372.44     2420.20     39.85 o 
  -1  -2   8     3499.31     3270.84     38.44 o 
   0  -2   8     4294.27     4068.81     36.36 o 
   1  -2   8     1580.02     1561.57     18.37 o 
   2  -2   8      657.12      619.89     14.45 o 
   3  -2   8        9.67        8.17     17.78 o 
   4  -2   8      164.03      175.43     22.55 o 
   5  -2   8        2.02        9.08     37.07 o 
   6  -2   8        5.92       15.13     27.23 o 
   7  -2   8       51.43       38.33     33.54 o 
   8  -2   8       35.70       -4.03     28.24 o 
   9  -2   8       92.07       -6.30     52.20 o 
  10  -2   8       88.40       -4.03     32.53 o 
  11  -2   8       39.18       -1.01     30.76 o 
 -12  -1   8       12.37        6.92     28.51 o 
 -11  -1   8       33.56       67.02     34.36 o 
 -10  -1   8       98.62      130.06     41.62 o 
  -9  -1   8      279.08      271.76    171.22 o 
  -8  -1   8      483.09      521.11     36.85 o 
  -7  -1   8      163.93      158.54     26.96 o 
  -6  -1   8      155.40      155.73     29.00 o 
  -5  -1   8       29.41       31.11     17.73 o 
  -4  -1   8      876.47      908.09     23.25 o 
  -3  -1   8     1430.48     1347.42     28.57 o 
  -2  -1   8     3561.62     3468.03     79.22 o 
  -1  -1   8     4640.95     4296.29     39.00 o 
   0  -1   8     4386.27     4205.54     32.47 o 
   1  -1   8     2342.56     2391.06     33.27 o 
   2  -1   8      552.78      546.94     14.42 o 
   3  -1   8        0.69        1.78      5.13 o 
   4  -1   8      387.72      423.14     53.21 o 
   5  -1   8       19.65       62.79     26.73 o 
   6  -1   8        5.60       25.47     26.98 o 
   7  -1   8        0.63      -25.72     46.90 o 
   8  -1   8        0.63      -15.89     30.76 o 
   9  -1   8        4.93        0.25     22.19 o 
  10  -1   8       22.38       -3.53     50.43 o 
  11  -1   8        0.49      -15.63     40.35 o 
  12  -1   8        8.27        8.57     40.35 o 
 -12   0   8        1.07       35.74     33.58 o 
 -11   0   8       13.11       12.16     43.54 o 
 -10   0   8      247.43      286.53     38.53 o 
  -9   0   8      275.84      295.93    196.06 o 
  -8   0   8      200.08      196.66     30.19 o 
  -7   0   8       26.47       49.26     29.88 o 
  -6   0   8       27.34       32.55     19.12 o 
  -5   0   8      112.12      107.76     20.35 o 
  -4   0   8      790.22      867.92     24.14 o 
  -3   0   8      580.62      541.89     17.29 o 
  -2   0   8     2070.51     2095.35     45.78 o 
  -1   0   8     6365.45     6096.69     54.83 o 
   0   0   8     4763.86     4558.37     34.74 o 
   1   0   8     4026.54     3907.22     33.45 o 
   2   0   8      502.91      452.38     10.56 o 
   3   0   8       64.61       72.76      5.49 o 
   4   0   8      106.13       88.26     24.21 o 
   5   0   8      106.39      119.02     27.74 o 
   6   0   8       93.02       77.42     28.50 o 
   7   0   8       15.55        3.28     35.05 o 
   8   0   8        1.62       -7.06     26.73 o 
   9   0   8       24.95       -1.26     24.46 o 
  10   0   8       48.63       -0.25     23.20 o 
  11   0   8        0.21       -1.01     44.89 o 
  12   0   8        4.09        1.01     49.93 o 
 -12   1   8        8.72       50.02     56.33 o 
 -11   1   8        4.02       10.17     26.40 o 
 -10   1   8        0.95      -24.78     26.52 o 
  -9   1   8      196.10      244.32     43.25 o 
  -8   1   8      173.16      169.59     34.96 o 
  -7   1   8       27.58       28.39     25.12 o 
  -6   1   8       13.75        2.84     15.16 o 
  -5   1   8       50.94       75.17     19.04 o 
  -4   1   8      410.46      454.62     23.31 o 
  -3   1   8     1728.36     1611.24     50.01 o 
  -2   1   8     1154.48     1188.17     21.58 o 
  -1   1   8     4578.66     4614.60     41.65 o 
   0   1   8     2612.31     2573.20     26.21 o 
   1   1   8      914.16      861.99     13.11 o 
   2   1   8      141.71      156.68      8.98 o 
   3   1   8      263.35      277.96      8.84 o 
   4   1   8      493.71      479.24      7.11 o 
   5   1   8       73.87       83.35      5.55 o 
   6   1   8       70.38       50.65     14.04 o 
   7   1   8       83.57       95.44      5.95 o 
   8   1   8        0.64       -3.63      6.45 o 
   9   1   8       12.84       24.85     13.87 o 
  10   1   8      104.49      119.78     63.04 o 
  11   1   8        6.10        1.01     28.75 o 
  12   1   8        0.44        1.51     32.53 o 
 -12   2   8       32.50       52.26     33.84 o 
 -11   2   8        0.09        4.60     31.27 o 
 -10   2   8       38.24       79.63     35.41 o 
  -9   2   8      335.90      432.99     44.35 o 
  -8   2   8      187.41      195.39     34.89 o 
  -7   2   8       11.75       17.76     23.41 o 
  -6   2   8      261.78      278.51     31.90 o 
  -5   2   8      532.09      543.31     37.45 o 
  -4   2   8     1268.36     1275.41     45.77 o 
  -3   2   8     1565.23     1510.45     22.45 o 
  -2   2   8     1156.34     1054.68     19.48 o 
  -1   2   8      195.34      155.01     10.79 o 
   0   2   8     2448.59     2216.92     19.54 o 
   1   2   8      183.64      157.84      7.47 o 
   2   2   8       46.46       44.93      7.34 o 
   3   2   8      328.88      338.40     15.46 o 
   4   2   8        6.67        3.81      5.18 o 
   5   2   8       29.73       44.51      6.25 o 
   6   2   8      132.74      128.65     17.78 o 
   7   2   8       79.51       61.19     13.51 o 
   8   2   8        2.96        5.62     16.90 o 
   9   2   8       60.31       60.35     17.29 o 
  10   2   8       84.63       71.21     20.54 o 
  11   2   8        7.76        0.20      6.56 o 
  12   2   8        0.28        2.52     34.29 o 
 -12   3   8        0.52      -22.79     30.36 o 
 -11   3   8        5.47       -1.21     27.09 o 
 -10   3   8       81.58      104.94     37.82 o 
  -9   3   8       90.49       99.66     35.06 o 
  -8   3   8        7.51       12.16     32.40 o 
  -7   3   8       31.70       45.35     26.33 o 
  -6   3   8      211.51      252.66     25.67 o 
  -5   3   8     1060.86     1121.88     33.06 o 
  -4   3   8     1088.54     1059.95     34.39 o 
  -3   3   8     1141.66     1043.14     19.68 o 
  -2   3   8     1952.17     1870.72     23.70 o 
  -1   3   8      807.80      701.73     17.14 o 
   0   3   8     1175.76     1103.76     13.87 o 
   1   3   8     1459.30     1478.51     22.10 o 
   2   3   8       75.72       82.61     11.55 o 
   3   3   8       40.49       64.58      9.03 o 
   4   3   8      725.36      732.87     17.49 o 
   5   3   8      350.86      350.60     24.33 o 
   6   3   8      271.90      293.00     18.03 o 
   7   3   8        1.25       -8.90      8.90 o 
   8   3   8        3.17        7.21      9.90 o 
   9   3   8        0.16       -1.66      6.86 o 
  10   3   8        0.05        6.24     13.90 o 
  11   3   8        2.83       12.61     10.43 o 
  12   3   8       13.19        7.49     10.76 o 
  13   3   8       19.98        0.76     32.53 o 
 -12   4   8        0.92        2.99     54.72 o 
 -11   4   8       17.57       -1.31     34.93 o 
 -10   4   8        0.05        8.71     28.91 o 
  -9   4   8       16.85       10.94     35.01 o 
  -8   4   8        1.15        7.79     23.58 o 
  -7   4   8       17.47       19.61     23.71 o 
  -6   4   8        7.57        0.90     12.73 o 
  -5   4   8      504.53      554.11     27.10 o 
  -4   4   8     1061.13      955.29     34.09 o 
  -3   4   8     1446.22     1398.14     19.51 o 
  -2   4   8     3665.84     3636.61     32.55 o 
  -1   4   8     5315.37     5461.56     42.37 o 
   0   4   8      119.05      110.15      8.01 o 
   1   4   8      291.18      305.31     15.26 o 
   2   4   8       75.74       71.66      9.33 o 
   3   4   8      113.78      108.32     11.80 o 
   4   4   8     1283.38     1306.85     22.65 o 
   5   4   8      434.38      454.20     21.54 o 
   6   4   8       16.79        5.93     10.59 o 
   7   4   8      448.96      492.49     23.45 o 
   8   4   8       29.10       34.42     12.68 o 
   9   4   8       12.28        2.64     13.99 o 
  10   4   8        2.12       -3.03      9.27 o 
  11   4   8        2.03       -2.23     10.07 o 
  12   4   8       13.23       25.80     23.44 o 
  13   4   8       34.81        3.03     29.50 o 
 -12   5   8       17.20       18.94     35.17 o 
 -11   5   8       12.38       22.31     34.23 o 
 -10   5   8       15.77       21.49     32.91 o 
  -9   5   8       12.29       15.55     22.72 o 
  -8   5   8       12.80       29.24     26.92 o 
  -7   5   8       11.85      -14.07     22.26 o 
  -6   5   8       16.86       21.22     18.19 o 
  -5   5   8       23.99       29.23     17.46 o 
  -4   5   8     1773.60     1764.02     37.00 o 
  -3   5   8     4356.24     4320.30    130.25 o 
  -2   5   8     7217.95     7080.21     56.31 o 
  -1   5   8     5643.07     5694.31     51.47 o 
   0   5   8      944.58      918.89     29.38 o 
   1   5   8      245.00      225.19     12.72 o 
   2   5   8       13.48       15.91      7.95 o 
   3   5   8      763.67      707.59     23.70 o 
   4   5   8     1516.48     1461.91     73.38 o 
   5   5   8     3446.02     3562.90     60.02 o 
   6   5   8       92.39      123.82     19.16 o 
   7   5   8      311.90      312.69     24.46 o 
   8   5   8       90.87       95.95     22.82 o 
   9   5   8        0.21       -8.04     11.32 o 
  10   5   8       17.21       17.29     16.90 o 
  11   5   8        0.25       18.43     16.95 o 
  12   5   8       30.58       22.68     19.51 o 
 -11   6   8       10.17       14.17     26.54 o 
 -10   6   8        1.94      -24.71     25.55 o 
  -9   6   8        0.01      -24.06     24.06 o 
  -8   6   8        1.19      -13.66     24.44 o 
  -7   6   8       18.22       22.57     20.51 o 
  -6   6   8        8.57        1.64     29.13 o 
  -5   6   8      205.17      203.07     27.22 o 
  -4   6   8     1151.00     1180.65     32.99 o 
  -3   6   8     3072.26     3136.27     27.50 o 
  -2   6   8     3514.67     3393.59     66.45 o 
  -1   6   8     5997.22     6159.23     95.07 o 
   0   6   8     1184.94     1232.35     53.96 o 
   1   6   8      801.37      777.89     16.39 o 
   2   6   8      500.34      496.51     15.10 o 
   3   6   8      208.98      218.24     16.49 o 
   4   6   8      401.69      381.53     40.35 o 
   5   6   8     1505.05     1394.50     39.59 o 
   6   6   8      928.14     1036.42     36.56 o 
   7   6   8       21.79       27.34     15.80 o 
   8   6   8      192.53      231.82     22.75 o 
   9   6   8        9.34       29.80     17.64 o 
  10   6   8       23.35        7.27     13.46 o 
  11   6   8        6.08       -1.80     12.60 o 
  12   6   8       18.08       23.83     21.49 o 
 -11   7   8       18.15        3.50     22.73 o 
 -10   7   8       24.43       59.98     28.97 o 
  -9   7   8        6.59      -21.06     28.56 o 
  -8   7   8        0.68       14.46     34.06 o 
  -7   7   8        3.50        7.58     21.65 o 
  -6   7   8       26.79       13.08     18.01 o 
  -5   7   8        4.77        5.58     24.24 o 
  -4   7   8       17.17       13.31     12.23 o 
  -3   7   8     2197.44     2230.94     82.46 o 
  -2   7   8     3408.07     3508.18     71.11 o 
  -1   7   8     2923.85     2937.27     62.79 o 
   0   7   8      747.17      692.71     34.29 o 
   1   7   8       13.09       16.12      5.67 o 
   2   7   8      118.17      118.21     36.63 o 
   3   7   8      385.72      420.62     29.76 o 
   4   7   8      952.76      951.94     37.32 o 
   5   7   8      654.98      696.74     34.55 o 
   6   7   8     1894.59     1963.14     52.20 o 
   7   7   8      258.30      313.32     21.91 o 
   8   7   8       17.07       23.89     24.87 o 
   9   7   8        0.81      -12.02     24.59 o 
  10   7   8       15.25       35.92     18.28 o 
  11   7   8        0.84       11.45     22.32 o 
  12   7   8        1.37       18.54     31.64 o 
 -11   8   8       25.32       26.13     29.14 o 
 -10   8   8        6.64       37.19     27.89 o 
  -9   8   8        1.89      -21.07     24.16 o 
  -8   8   8        4.92        7.12     25.20 o 
  -7   8   8       10.90       24.18     21.31 o 
  -6   8   8       29.13       26.70     11.97 o 
  -5   8   8        6.66       14.01      4.85 o 
  -4   8   8      250.34      312.94     36.06 o 
  -3   8   8     1139.97     1300.44     49.17 o 
  -2   8   8     3703.67     4001.17     81.95 o 
  -1   8   8     1213.77     1421.98     70.86 o 
   0   8   8      534.71      603.27     26.03 o 
   1   8   8      284.03      298.10     12.47 o 
   2   8   8     1025.47     1080.65     21.70 o 
   3   8   8     1537.99     1700.63     71.36 o 
   4   8   8      938.83     1052.05     41.86 o 
   5   8   8      615.14      769.37     40.35 o 
   6   8   8     1321.17     1502.42     51.44 o 
   7   8   8     1551.43     1727.55     39.49 o 
   8   8   8       13.15        8.57     18.63 o 
   9   8   8       31.03       11.78     20.30 o 
  10   8   8       84.31       65.86     26.66 o 
  11   8   8        3.27       -0.09     12.03 o 
  12   8   8        2.43        1.54     16.49 o 
 -10   9   8        0.72       26.44     21.35 o 
  -9   9   8        0.30       -2.67     12.01 o 
  -8   9   8        0.39        3.06     13.65 o 
  -7   9   8        7.19        7.13     13.83 o 
  -6   9   8       22.30       24.13     12.73 o 
  -5   9   8      199.26      229.98     61.02 o 
  -4   9   8      434.95      656.14     69.09 o 
  -3   9   8      165.88      203.50     34.55 o 
  -2   9   8     1037.83     1107.27     49.93 o 
  -1   9   8      611.88      712.38     43.12 o 
   0   9   8      167.69      160.62     33.66 o 
   1   9   8      379.61      399.37     25.97 o 
   2   9   8      546.17      673.04     40.85 o 
   3   9   8      667.25      848.30     44.38 o 
   4   9   8      712.30      899.74     44.63 o 
   5   9   8      667.46      814.25     68.59 o 
   6   9   8     1141.38     1356.17     54.72 o 
   7   9   8     1172.65     1213.52     49.30 o 
   8   9   8      153.20      202.53     26.37 o 
   9   9   8       17.00       17.99     23.10 o 
  10   9   8        6.28        4.03     17.63 o 
  11   9   8       32.90        1.51     17.02 o 
  -9  10   8        3.29       25.72     36.56 o 
  -8  10   8        7.81       -0.76     23.96 o 
  -7  10   8       15.48       18.11     15.38 o 
  -6  10   8       12.93       10.13      6.93 o 
  -5  10   8       50.70       49.43     32.53 o 
  -4  10   8      125.23      117.26     35.30 o 
  -3  10   8       17.69       31.77     28.75 o 
  -2  10   8       31.48       30.76     27.99 o 
  -1  10   8      312.79      352.67     33.60 o 
   0  10   8       16.30       15.28     18.18 o 
   1  10   8      229.89      233.25     26.03 o 
   2  10   8      436.01      593.86     44.89 o 
   3  10   8      482.67      679.85     69.35 o 
   4  10   8      769.54     1052.81     78.93 o 
   5  10   8     1008.56     1159.98     54.72 o 
   6  10   8     1260.10     1396.01     60.27 o 
   7  10   8      833.47      838.46     53.71 o 
   8  10   8      297.38      151.59    114.61 o 
   9  10   8       15.79       75.55     31.89 o 
  10  10   8       79.44       12.48     27.23 o 
  11  10   8       48.24       23.20     25.14 o 
  -9  11   8        9.95       76.41     43.88 o 
  -8  11   8        3.31       -0.50     22.95 o 
  -7  11   8        0.41      -21.18     33.03 o 
  -6  11   8        6.21       -7.31     28.75 o 
  -5  11   8        0.36      -17.40     30.01 o 
  -4  11   8       32.03       66.07     34.04 o 
  -3  11   8       97.08      108.89     26.03 o 
  -2  11   8       68.00      109.75     30.47 o 
  -1  11   8        2.32        0.88     21.18 o 
   0  11   8      124.60      126.14     25.85 o 
   1  11   8      119.90      145.13     26.48 o 
   2  11   8      826.25      780.74     49.55 o 
   3  11   8     1126.36     1456.53     61.28 o 
   4  11   8      970.81     1181.92     59.76 o 
   5  11   8      850.04      956.48     57.24 o 
   6  11   8      512.64      538.63     52.20 o 
   7  11   8      232.92       -5.04     29.50 o 
   8  11   8       29.24       -0.23     14.77 o 
   9  11   8        4.59       25.40     29.25 o 
  10  11   8       45.40       57.95     75.90 o 
  -8  12   8        3.40        0.50     39.34 o 
  -7  12   8       21.83        0.25     36.06 o 
  -6  12   8       20.93       19.67     55.23 o 
  -5  12   8        2.33        8.57     47.66 o 
  -4  12   8       39.99       11.29     25.16 o 
  -3  12   8       24.82       -0.49     20.05 o 
  -2  12   8       33.27       -0.94     18.60 o 
  -1  12   8       21.41      -10.67     23.93 o 
   0  12   8       38.49       25.18     31.40 o 
   1  12   8        1.81        0.96     19.55 o 
   2  12   8      515.95      500.69     76.66 o 
   3  12   8      489.32      458.71     61.91 o 
   4  12   8      156.68      281.17     47.41 o 
   5  12   8      199.96       -4.54     30.01 o 
   6  12   8      266.15        0.50     24.96 o 
   7  12   8       58.86       -1.01     27.49 o 
   8  12   8        0.07       -1.77     29.25 o 
   9  12   8        0.12       -0.23     17.59 o 
  10  12   8       29.13        2.60     23.13 o 
  -7  13   8       27.06        0.61     23.16 o 
  -6  13   8       14.66       -0.77     22.45 o 
  -5  13   8       22.97       33.28     43.44 o 
  -4  13   8        8.59        2.52     23.52 o 
  -3  13   8        1.06       -2.52     31.11 o 
  -2  13   8        3.19       -2.90     23.02 o 
  -1  13   8       37.36        1.10     20.50 o 
   0  13   8       35.80       -0.42     20.69 o 
   1  13   8        1.47        0.76     16.85 o 
   2  13   8        6.60       -0.20      7.17 o 
   3  13   8      267.53      281.28     33.79 o 
   4  13   8      625.02      529.07    259.10 o 
   5  13   8      318.44        0.76     44.13 o 
   6  13   8       64.08       -0.50     43.63 o 
   7  13   8        1.43       -3.53     34.29 o 
   8  13   8       37.71        2.27     34.29 o 
   9  13   8       28.21        0.50     30.01 o 
  -5  14   8       14.22        0.63     21.83 o 
  -4  14   8        1.23       -0.13     15.87 o 
  -3  14   8       25.22        2.94     25.09 o 
  -2  14   8       16.38        0.12     20.00 o 
  -1  14   8        0.79        1.64     31.28 o 
   0  14   8        1.40        2.03     20.23 o 
   1  14   8       75.31        3.00     21.29 o 
   2  14   8       72.22        2.02     46.40 o 
   3  14   8      261.42        4.79     35.05 o 
   4  14   8      357.58      480.89     63.80 o 
   5  14   8      118.97        0.66     12.06 o 
   6  14   8        9.08        2.02     33.54 o 
   7  14   8        0.61       -1.77     56.49 o 
  -3  15   8        1.63       -0.43     20.23 o 
  -2  15   8        0.05        3.40     36.91 o 
  -1  15   8       24.17        2.70     22.36 o 
   0  15   8       29.53       -4.93     24.24 o 
   1  15   8       21.18       -6.95     24.96 o 
   2  15   8       44.55        5.55     35.05 o 
   3  15   8       22.64        3.03     35.05 o 
   4  15   8      138.78        0.76     51.19 o 
   5  15   8      154.23       -3.53     39.34 o 
   1  16   8        5.86        0.62     21.93 o 
  -4  -9   9        5.65       -2.16     16.58 o 
  -3  -9   9        0.86        1.96     18.05 o 
  -2  -9   9        6.20        1.93     14.88 o 
  -1  -9   9       38.90       34.02     20.83 o 
   0  -9   9      222.52      236.26     21.19 o 
   1  -9   9      266.54      300.33     60.52 o 
   2  -9   9      136.81      197.95     57.24 o 
   3  -9   9       71.05      127.60     54.97 o 
  -6  -8   9        0.18       13.46     23.16 o 
  -5  -8   9        1.46        1.78     18.94 o 
  -4  -8   9        1.34       -6.31     15.89 o 
  -3  -8   9        7.89       12.84     19.75 o 
  -2  -8   9       81.07       87.79     19.00 o 
  -1  -8   9      363.60      351.37     22.27 o 
   0  -8   9      509.92      606.05     32.09 o 
   1  -8   9      370.70      440.60     21.67 o 
   2  -8   9      146.28      126.34     49.17 o 
   3  -8   9       63.76       38.96     38.58 o 
   4  -8   9       57.24       28.08     30.39 o 
   5  -8   9        2.43       -4.79     32.53 o 
  -8  -7   9        0.03        9.08     36.82 o 
  -7  -7   9       26.89       18.87     26.66 o 
  -6  -7   9       18.26       28.37     31.02 o 
  -5  -7   9        0.37        3.46     15.86 o 
  -4  -7   9        7.46       32.57     21.53 o 
  -3  -7   9      187.51      230.46     49.74 o 
  -2  -7   9      136.08      152.20     19.48 o 
  -1  -7   9      488.74      520.51     31.51 o 
   0  -7   9      924.24     1014.01     50.23 o 
   1  -7   9      757.87      773.24     20.80 o 
   2  -7   9      387.84      433.90     43.25 o 
   3  -7   9       44.52       14.86     33.92 o 
   4  -7   9       11.62       29.89     26.89 o 
   5  -7   9        4.81       11.60     56.74 o 
   6  -7   9       73.71       12.61     38.08 o 
   7  -7   9       86.50        7.57     61.02 o 
  -9  -6   9       28.55        4.12     26.20 o 
  -8  -6   9       25.82       10.32     23.93 o 
  -7  -6   9       34.25       28.78     22.71 o 
  -6  -6   9       19.11       34.20     23.42 o 
  -5  -6   9       47.79       58.72     23.70 o 
  -4  -6   9        5.11       -0.36     15.53 o 
  -3  -6   9      111.92      118.47     21.71 o 
  -2  -6   9      612.98      631.56     29.63 o 
  -1  -6   9      595.95      606.08     26.64 o 
   0  -6   9      805.12      846.43     34.38 o 
   1  -6   9      395.02      382.54     17.89 o 
   2  -6   9      161.21      125.12     28.97 o 
   3  -6   9        2.92       14.36     27.65 o 
   4  -6   9      106.66       61.12     62.66 o 
   5  -6   9       72.28       -7.82     32.78 o 
   6  -6   9       86.58        3.03     31.27 o 
   7  -6   9      158.97      -21.94     42.62 o 
   8  -6   9       42.39       12.36     65.06 o 
  -9  -5   9       62.03       44.01     28.58 o 
  -8  -5   9        1.20      -29.69     29.69 o 
  -7  -5   9       16.57       11.57     22.76 o 
  -6  -5   9       21.62       26.68     20.50 o 
  -5  -5   9        0.07        1.30     13.18 o 
  -4  -5   9      431.40      445.68     33.39 o 
  -3  -5   9      109.32      136.45     20.12 o 
  -2  -5   9      322.78      335.81     22.87 o 
  -1  -5   9      636.74      646.92     21.43 o 
   0  -5   9     1059.83     1082.43     28.98 o 
   1  -5   9      450.50      451.66     20.81 o 
   2  -5   9        7.22        6.92      6.35 o 
   3  -5   9      114.96       42.73     62.29 o 
   4  -5   9      569.29      623.77     38.60 o 
   5  -5   9      512.94      620.08     57.49 o 
   6  -5   9      111.20       -4.79     31.52 o 
   7  -5   9       62.98        1.01     27.23 o 
   8  -5   9       26.74        3.78     33.03 o 
   9  -5   9       31.88        3.53     35.30 o 
  -9  -4   9       66.07       32.01     31.77 o 
  -8  -4   9        9.20       11.06     23.65 o 
  -7  -4   9        6.74       -8.61     18.17 o 
  -6  -4   9       18.26       33.74     24.71 o 
  -5  -4   9        0.58       21.01     18.76 o 
  -4  -4   9      143.03      164.58     19.98 o 
  -3  -4   9      498.28      480.58     29.96 o 
  -2  -4   9      507.00      495.43     22.77 o 
  -1  -4   9      944.05      967.27     31.51 o 
   0  -4   9      133.09      146.23     17.47 o 
   1  -4   9       15.10       12.63      9.90 o 
   2  -4   9       66.64       54.61      8.88 o 
   3  -4   9      123.66      109.99     25.58 o 
   4  -4   9      147.50      169.31     28.71 o 
   5  -4   9      143.36        0.50     35.30 o 
   6  -4   9       76.61       11.10     32.28 o 
   7  -4   9       85.23        0.50     40.35 o 
   8  -4   9      179.12       14.63     38.08 o 
   9  -4   9      106.55      -12.86     63.29 o 
  10  -4   9       26.95        1.51     33.29 o 
 -11  -3   9      191.82      147.36    112.59 o 
 -10  -3   9      114.39       83.05     73.38 o 
  -9  -3   9       91.07       38.52     62.29 o 
  -8  -3   9       72.86       55.67     51.06 o 
  -7  -3   9      146.23      121.74     23.65 o 
  -6  -3   9        5.30        5.24     14.55 o 
  -5  -3   9        0.00       -3.96     12.91 o 
  -4  -3   9        0.70       -5.75     12.22 o 
  -3  -3   9      322.01      325.40     28.49 o 
  -2  -3   9       12.21       13.39     12.34 o 
  -1  -3   9       28.46       17.39      9.93 o 
   0  -3   9      181.48      211.73     17.54 o 
   1  -3   9     1260.95     1286.94     17.83 o 
   2  -3   9      617.03      621.34     15.91 o 
   3  -3   9       10.05       16.36     22.83 o 
   4  -3   9       58.81       83.96     24.07 o 
   5  -3   9      378.98      404.73     46.15 o 
   6  -3   9      910.99     1014.73     60.52 o 
   7  -3   9      523.95      596.13     58.25 o 
   8  -3   9      386.39      579.48     60.77 o 
   9  -3   9      127.90       15.38     39.84 o 
  10  -3   9        3.76       10.59     63.80 o 
 -11  -2   9      211.48      108.79    134.78 o 
 -10  -2   9      294.18      228.26    174.12 o 
  -9  -2   9      139.30       86.83     69.35 o 
  -8  -2   9      134.20      108.83     92.67 o 
  -7  -2   9       89.36       92.29     26.75 o 
  -6  -2   9        0.73        7.94     15.19 o 
  -5  -2   9      250.39      226.48     32.65 o 
  -4  -2   9      188.66      180.11     23.43 o 
  -3  -2   9      136.65      152.25     20.18 o 
  -2  -2   9      686.53      636.12     24.25 o 
  -1  -2   9     2044.02     1962.36     44.94 o 
   0  -2   9     2405.02     2409.20     55.40 o 
   1  -2   9     1192.05     1248.84     25.52 o 
   2  -2   9      503.41      526.55     10.02 o 
   3  -2   9      222.26      230.64     24.61 o 
   4  -2   9      620.11      693.10     34.80 o 
   5  -2   9      898.00      977.91     52.70 o 
   6  -2   9     1597.27     1760.14     98.60 o 
   7  -2   9     1125.94     1245.21     65.06 o 
   8  -2   9      377.07        1.26     43.63 o 
   9  -2   9      206.42       -0.50     26.73 o 
  10  -2   9        2.43       -1.77     31.27 o 
  11  -2   9        0.04       13.87     43.12 o 
 -11  -1   9       95.39       94.15     77.67 o 
 -10  -1   9      390.21      320.01    224.93 o 
  -9  -1   9      156.94      151.93    113.22 o 
  -8  -1   9       60.34        6.24     23.22 o 
  -7  -1   9        0.24       20.93     26.65 o 
  -6  -1   9       35.95       10.08     19.92 o 
  -5  -1   9      217.13      212.28     19.71 o 
  -4  -1   9        1.71       -3.06     12.11 o 
  -3  -1   9      176.26      168.73     15.69 o 
  -2  -1   9      552.58      537.45     19.65 o 
  -1  -1   9     1079.93     1087.43     26.19 o 
   0  -1   9     1068.96     1129.64     24.29 o 
   1  -1   9      755.51      799.10     20.46 o 
   2  -1   9      114.02      108.62      6.95 o 
   3  -1   9       12.35        2.93      4.79 o 
   4  -1   9      499.37      553.26     39.84 o 
   5  -1   9      839.11     1001.62     74.64 o 
   6  -1   9      986.23     1001.36     53.96 o 
   7  -1   9     1196.93     1409.63     64.56 o 
   8  -1   9      576.09      735.58     58.76 o 
   9  -1   9      148.35        0.50     39.34 o 
  10  -1   9        2.61       -1.01     28.50 o 
  11  -1   9       12.97       -0.25     29.00 o 
 -11   0   9      220.76      286.20     52.60 o 
 -10   0   9      301.09       73.19    105.15 o 
  -9   0   9      180.60       94.08     78.68 o 
  -8   0   9       42.94       55.15     26.45 o 
  -7   0   9       57.36       60.62     24.22 o 
  -6   0   9      107.53      126.56     28.40 o 
  -5   0   9      183.59      176.81     18.24 o 
  -4   0   9      632.28      678.65     24.14 o 
  -3   0   9      110.88      120.44     15.82 o 
  -2   0   9        0.78       12.05      9.33 o 
  -1   0   9      878.62      870.56     17.84 o 
   0   0   9     1042.54     1033.73     16.93 o 
   1   0   9      540.03      571.48     12.68 o 
   2   0   9       91.54       91.86      6.29 o 
   3   0   9       56.41       59.52      8.46 o 
   4   0   9      164.10      183.83     47.41 o 
   5   0   9     1008.86     1071.47     48.16 o 
   6   0   9      669.57      678.33     46.40 o 
   7   0   9      898.24     1036.42     82.46 o 
   8   0   9     1001.43     1161.49     62.29 o 
   9   0   9       34.59        0.50     24.21 o 
  10   0   9        0.57        2.27     48.67 o 
  11   0   9       24.69       -1.77     32.28 o 
  12   0   9       10.42       -1.51     35.56 o 
 -12   1   9      273.90      323.09     77.05 o 
 -11   1   9      240.28      285.39     53.12 o 
 -10   1   9      194.05      243.82     45.90 o 
  -9   1   9      156.57      133.57    104.90 o 
  -8   1   9       24.15       26.30     28.80 o 
  -7   1   9       93.59       69.18     24.28 o 
  -6   1   9      363.65      422.45     35.65 o 
  -5   1   9      413.87      473.89     27.85 o 
  -4   1   9      150.55      174.89     24.64 o 
  -3   1   9       11.24       28.17     11.91 o 
  -2   1   9      477.05      531.01     24.98 o 
  -1   1   9      389.75      378.28     15.34 o 
   0   1   9      328.21      300.72     11.36 o 
   1   1   9       13.82       28.21      7.88 o 
   2   1   9      311.14      333.12     14.15 o 
   3   1   9      945.19     1046.72     12.76 o 
   4   1   9      232.15      263.71      8.87 o 
   5   1   9     1277.32     1349.90     19.49 o 
   6   1   9      831.43      903.02     46.40 o 
   7   1   9      455.80      493.49     43.12 o 
   8   1   9      853.88     1060.88     58.50 o 
   9   1   9      165.77       -2.02     26.73 o 
  10   1   9        0.06        0.50     24.71 o 
  11   1   9       26.41        1.01     29.00 o 
  12   1   9       82.92        1.26     33.79 o 
 -12   2   9      149.77      192.95     43.48 o 
 -11   2   9      232.28      294.95     42.86 o 
 -10   2   9      135.19      184.04     36.70 o 
  -9   2   9        6.66       25.95     25.91 o 
  -8   2   9        7.78       24.09     27.51 o 
  -7   2   9       20.93       47.26     22.75 o 
  -6   2   9        3.77       -9.39     17.55 o 
  -5   2   9        6.16        5.77     14.85 o 
  -4   2   9      269.24      269.84     21.52 o 
  -3   2   9      116.48      123.55     13.75 o 
  -2   2   9       79.82      121.27     13.31 o 
  -1   2   9      213.46      245.70     15.53 o 
   0   2   9       17.39       21.66      7.15 o 
   1   2   9     1194.42     1259.61     17.41 o 
   2   2   9      730.26      775.85     17.46 o 
   3   2   9      370.99      427.85     17.16 o 
   4   2   9      427.32      430.30      9.33 o 
   5   2   9      453.57      486.45     10.61 o 
   6   2   9      320.39      357.85     11.98 o 
   7   2   9      166.88      193.72      8.14 o 
   8   2   9      820.45      873.78     53.85 o 
   9   2   9      414.09      417.49     14.04 o 
  10   2   9        6.92       10.88     12.64 o 
  11   2   9       12.58       -3.28     32.03 o 
  12   2   9       78.75       -0.50     30.51 o 
 -12   3   9       65.68       97.47     39.41 o 
 -11   3   9      280.90      347.02     52.33 o 
 -10   3   9      139.24      186.31     36.13 o 
  -9   3   9       74.99      101.64     37.29 o 
  -8   3   9       56.95       78.48     42.92 o 
  -7   3   9       72.89       67.49     24.58 o 
  -6   3   9       43.76       68.18     22.51 o 
  -5   3   9       57.92       83.21     24.88 o 
  -4   3   9      401.33      407.44     17.71 o 
  -3   3   9      325.44      290.84     13.99 o 
  -2   3   9       55.95       41.10      9.07 o 
  -1   3   9      188.50      202.16     10.85 o 
   0   3   9       17.74       18.24      7.37 o 
   1   3   9      275.25      267.23     13.03 o 
   2   3   9      364.83      329.90     13.45 o 
   3   3   9       31.90       31.95      7.33 o 
   4   3   9     1108.29     1052.05     16.78 o 
   5   3   9      311.93      327.02     12.21 o 
   6   3   9      834.41      921.26     16.41 o 
   7   3   9     1229.47     1279.18     39.21 o 
   8   3   9     1038.69     1046.12     26.35 o 
   9   3   9      411.40      404.68    209.68 o 
  10   3   9       65.92       49.78     33.29 o 
  11   3   9       29.20        0.76     43.63 o 
  12   3   9      219.39       -0.76     48.92 o 
 -12   4   9      110.36      179.39     48.92 o 
 -11   4   9      303.43      349.04     52.56 o 
 -10   4   9      461.21      471.92     63.42 o 
  -9   4   9       45.72       53.52     44.72 o 
  -8   4   9        0.10       -4.18     27.49 o 
  -7   4   9        0.65       16.10     27.36 o 
  -6   4   9       11.73       12.75     24.96 o 
  -5   4   9      464.35      501.75     33.60 o 
  -4   4   9      232.62      261.47     13.69 o 
  -3   4   9      502.06      536.33     14.95 o 
  -2   4   9      177.09      193.97     13.27 o 
  -1   4   9        8.56       -0.69      5.04 o 
   0   4   9      313.74      278.59     18.23 o 
   1   4   9        0.01        2.22      6.56 o 
   2   4   9      376.68      327.70     20.59 o 
   3   4   9       69.89       71.87      8.55 o 
   4   4   9     2087.10     2033.86     27.04 o 
   5   4   9     2612.71     2621.60     45.36 o 
   6   4   9     2093.99     2135.07     89.52 o 
   7   4   9     2756.56     2916.97     52.79 o 
   8   4   9      579.34      624.14     28.52 o 
   9   4   9       49.41       45.25     20.42 o 
  10   4   9       23.10       32.81     22.82 o 
  11   4   9      155.65      118.76     87.50 o 
  12   4   9      258.95      240.82     27.99 o 
 -11   5   9      156.63      211.53     48.50 o 
 -10   5   9      162.03      165.81     57.15 o 
  -9   5   9       32.96       39.11     32.60 o 
  -8   5   9       35.51       20.03     27.57 o 
  -7   5   9       22.43       48.51     28.03 o 
  -6   5   9        2.53      -23.29     23.29 o 
  -5   5   9      242.63      246.08     30.31 o 
  -4   5   9     1150.40     1237.78     24.66 o 
  -3   5   9      304.87      346.88     12.49 o 
  -2   5   9      696.78      697.97     13.27 o 
  -1   5   9        0.19        4.54      5.41 o 
   0   5   9       68.85       72.52      8.47 o 
   1   5   9       13.84       16.23      9.98 o 
   2   5   9        4.33        2.84      5.50 o 
   3   5   9      350.95      354.28     12.38 o 
   4   5   9     2647.46     2686.53     34.51 o 
   5   5   9     3213.78     3176.68     41.75 o 
   6   5   9      856.31      901.03     46.15 o 
   7   5   9      891.24      908.69     28.50 o 
   8   5   9       12.56       28.24     26.48 o 
   9   5   9      139.59      189.63     23.45 o 
  10   5   9      122.49      156.34     20.58 o 
  11   5   9      103.39      150.99     31.90 o 
  12   5   9       87.99       76.46     18.45 o 
 -11   6   9      126.41      151.13     38.28 o 
 -10   6   9       40.83       51.56     29.93 o 
  -9   6   9       50.67       57.13     28.41 o 
  -8   6   9       61.15       57.41     42.33 o 
  -7   6   9      163.24      179.10     45.73 o 
  -6   6   9      344.52      440.87     31.29 o 
  -5   6   9      280.76      313.05     27.37 o 
  -4   6   9     1681.42     1678.99     27.33 o 
  -3   6   9     1300.84     1274.81     21.97 o 
  -2   6   9      284.10      290.06      9.82 o 
  -1   6   9       84.89       79.69     22.95 o 
   0   6   9       32.38       54.22     31.77 o 
   1   6   9       73.94       82.11     11.43 o 
   2   6   9      180.65      203.11     14.14 o 
   3   6   9      454.53      505.87     20.03 o 
   4   6   9      533.81      576.15     19.17 o 
   5   6   9      594.89      612.13     21.31 o 
   6   6   9      624.82      700.02     48.42 o 
   7   6   9      183.17      180.05     23.96 o 
   8   6   9        3.58       -2.77     14.63 o 
   9   6   9      161.89      160.38     25.97 o 
  10   6   9      167.57      183.63     38.20 o 
  11   6   9      204.11      285.42     23.26 o 
  12   6   9       77.50       88.70     24.78 o 
 -11   7   9       55.33       79.63     35.00 o 
 -10   7   9        7.39       15.78     31.63 o 
  -9   7   9       26.43       24.30     31.00 o 
  -8   7   9       24.98       69.56     33.30 o 
  -7   7   9      468.44      555.71     42.96 o 
  -6   7   9      676.20      838.41     37.26 o 
  -5   7   9      481.12      643.61     39.09 o 
  -4   7   9       42.87       21.43      6.94 o 
  -3   7   9     1662.61     1819.40     56.99 o 
  -2   7   9     1019.86     1134.76     44.89 o 
  -1   7   9      107.61       80.69     24.21 o 
   0   7   9       57.67       47.41     21.94 o 
   1   7   9       60.14       53.65      8.52 o 
   2   7   9        6.83        8.45      8.71 o 
   3   7   9        3.09       -3.61      9.74 o 
   4   7   9       87.69       95.00     13.47 o 
   5   7   9      302.65      316.22     29.50 o 
   6   7   9     1085.18     1118.62     41.61 o 
   7   7   9      264.18      336.65     31.27 o 
   8   7   9      193.63      188.37     29.25 o 
   9   7   9      330.05      346.82     28.49 o 
  10   7   9      209.78      201.53     22.73 o 
  11   7   9      194.60      227.09     25.31 o 
  12   7   9       92.13      124.14     38.94 o 
 -10   8   9        0.60       18.44     27.19 o 
  -9   8   9       23.16       16.70     25.04 o 
  -8   8   9       65.73      118.10     30.13 o 
  -7   8   9      177.76      262.03     38.87 o 
  -6   8   9      412.48      614.02     35.31 o 
  -5   8   9      670.94      864.87     42.66 o 
  -4   8   9      279.75      325.80     61.53 o 
  -3   8   9      284.67      323.53     37.07 o 
  -2   8   9     1594.12     1753.08     56.99 o 
  -1   8   9       47.74       55.48     25.47 o 
   0   8   9       24.33        0.50     14.88 o 
   1   8   9        0.09        0.83      3.70 o 
   2   8   9        3.51        6.18      5.29 o 
   3   8   9      107.56      103.31     16.05 o 
   4   8   9       58.34       67.08     40.35 o 
   5   8   9       27.40       72.12     25.47 o 
   6   8   9       74.61      122.55     27.99 o 
   7   8   9       55.16       87.75     45.14 o 
   8   8   9      132.38      107.68     30.01 o 
   9   8   9      216.26      232.19     25.13 o 
  10   8   9       97.07      132.38     28.37 o 
  11   8   9       76.08       38.21     32.15 o 
  12   8   9       53.75       54.38     28.83 o 
 -10   9   9        3.89        5.27     29.47 o 
  -9   9   9        2.16        2.33     20.68 o 
  -8   9   9       66.56       52.01     13.10 o 
  -7   9   9      155.47      172.41     58.23 o 
  -6   9   9      687.86      714.50    117.89 o 
  -5   9   9      505.55      734.57     51.19 o 
  -4   9   9      452.33      515.94     45.14 o 
  -3   9   9       33.07       38.33     28.24 o 
  -2   9   9      193.53      240.82     36.31 o 
  -1   9   9      215.13      267.55     35.81 o 
   0   9   9       24.24        5.10     14.88 o 
   1   9   9       89.78      100.21     21.13 o 
   2   9   9        4.84        4.66      6.19 o 
   3   9   9       15.92       43.63     42.62 o 
   4   9   9       39.94       20.43     23.96 o 
   5   9   9        1.36       -5.04     20.93 o 
   6   9   9       73.01       96.58     30.76 o 
   7   9   9      110.65       56.23     48.16 o 
   8   9   9       73.77       81.20     32.53 o 
   9   9   9       48.70       70.20     23.68 o 
  10   9   9      141.80      209.96    142.73 o 
  11   9   9       69.50      106.01     85.49 o 
  -9  10   9        0.06      -22.44     38.08 o 
  -8  10   9        6.09       33.03     37.57 o 
  -7  10   9      192.68      235.53     75.15 o 
  -6  10   9      352.03      614.03     82.96 o 
  -5  10   9      403.10      585.79     79.43 o 
  -4  10   9      372.24      371.19     71.11 o 
  -3  10   9      440.70      503.83     72.12 o 
  -2  10   9       90.89       84.73     53.71 o 
  -1  10   9       40.90       60.70     26.73 o 
   0  10   9       34.09       31.12     24.36 o 
   1  10   9       56.51       75.97     27.38 o 
   2  10   9      157.86      149.87     12.58 o 
   3  10   9        0.56        7.06     22.95 o 
   4  10   9       32.40       40.85     29.25 o 
   5  10   9       80.06      114.74     34.80 o 
   6  10   9      325.43      307.14     66.07 o 
   7  10   9      118.50       84.22     56.23 o 
   8  10   9       37.57       19.42     48.67 o 
   9  10   9       18.87       49.93     35.56 o 
  10  10   9      212.74      160.13    117.26 o 
  11  10   9      164.14      154.68    114.86 o 
  -8  11   9       27.32       36.06     40.60 o 
  -7  11   9      191.46      191.90     48.42 o 
  -6  11   9      695.42      877.55     63.29 o 
  -5  11   9      623.93      851.32     58.50 o 
  -4  11   9      385.66      453.65     49.93 o 
  -3  11   9      107.12      120.54     38.33 o 
  -2  11   9      134.02      123.58     27.81 o 
  -1  11   9      337.46      367.88     32.16 o 
   0  11   9       30.85       13.34     24.16 o 
   1  11   9      227.42      265.46     46.97 o 
   2  11   9       50.15       37.89      5.17 o 
   3  11   9       31.58       38.33     50.94 o 
   4  11   9       36.82       58.76     55.48 o 
   5  11   9       90.63       94.31     59.51 o 
   6  11   9       84.87       -1.77     39.09 o 
   7  11   9       17.84        4.03     43.37 o 
   8  11   9        0.31      -62.79     63.29 o 
   9  11   9       32.17       64.56     40.85 o 
  10  11   9      142.81      138.95     99.10 o 
  -8  12   9       28.53       -0.76     27.23 o 
  -7  12   9       63.14       63.80     43.12 o 
  -6  12   9      342.34      432.97     57.24 o 
  -5  12   9      364.24      462.23     54.97 o 
  -4  12   9      264.19      272.42    185.60 o 
  -3  12   9       31.51        2.75     18.72 o 
  -2  12   9       37.80        0.76     16.23 o 
  -1  12   9      255.17      220.26    141.21 o 
   0  12   9       94.78       42.72     41.86 o 
   1  12   9      270.41      308.49     33.70 o 
   2  12   9      165.39      219.38     93.18 o 
   3  12   9        0.42       -1.71      6.09 o 
   4  12   9       32.28       54.22     37.57 o 
   5  12   9       41.03       -2.02     26.48 o 
   6  12   9        2.78       -3.28     28.50 o 
   7  12   9        4.76        0.76     25.22 o 
   8  12   9        1.74        0.76     27.23 o 
   9  12   9      114.14      267.05     89.52 o 
  -6  13   9       78.02       34.24     46.15 o 
  -5  13   9      363.17      523.21     43.50 o 
  -4  13   9      144.04      193.04    130.37 o 
  -3  13   9       30.44       -0.75     18.36 o 
  -2  13   9       24.38       -0.28     15.95 o 
  -1  13   9       70.89       -1.77     19.08 o 
   0  13   9      205.48        0.51     17.74 o 
   1  13   9       56.56        2.76     20.15 o 
   2  13   9       57.11       46.84     62.66 o 
   3  13   9        9.42        3.96     10.34 o 
   4  13   9       10.01       15.38     35.30 o 
   5  13   9        0.21        3.03     30.26 o 
   6  13   9        0.01        1.01     27.74 o 
   7  13   9        3.45        4.03     33.54 o 
   8  13   9       17.60       -4.54     35.81 o 
  -5  14   9      110.87       64.94     79.06 o 
  -4  14   9      189.38      144.34    115.37 o 
  -3  14   9       19.14        2.25     21.40 o 
  -2  14   9        0.42       -0.99     23.14 o 
  -1  14   9       17.22       -0.06     14.43 o 
   0  14   9       88.04        1.13     24.36 o 
   1  14   9       84.19       -1.69     25.12 o 
   2  14   9       81.93        1.27     20.05 o 
   3  14   9      168.63      258.47     55.98 o 
   4  14   9       14.04       -2.52     52.45 o 
   5  14   9        0.03       -3.78     55.73 o 
   6  14   9        0.00        1.51     31.77 o 
   7  14   9        0.89        5.55     38.33 o 
  -3  15   9       21.20        3.46     29.39 o 
  -2  15   9        1.06       -0.34     18.45 o 
  -1  15   9        1.00       -0.36     18.63 o 
   0  15   9       38.08        1.77     22.02 o 
   1  15   9      114.07        1.77     31.77 o 
   2  15   9       20.00        2.27     33.29 o 
   3  15   9       13.52        6.30     38.08 o 
   4  15   9       15.77        0.00     22.19 o 
   5  15   9        2.17        1.01     33.03 o 
  -4  -8  10       12.03       -0.24     14.41 o 
  -3  -8  10       24.68       12.91     19.64 o 
  -2  -8  10       72.39       65.18     22.58 o 
  -1  -8  10       49.35       35.71     20.28 o 
   0  -8  10        1.78        2.68     16.60 o 
   1  -8  10        3.63       24.21     42.62 o 
   2  -8  10       13.45       34.55     45.14 o 
   3  -8  10        0.46       -7.82     38.83 o 
  -6  -7  10        0.13       -3.80     18.24 o 
  -5  -7  10       44.51       33.46     24.97 o 
  -4  -7  10       38.32       42.95     23.14 o 
  -3  -7  10       53.14       55.73     24.36 o 
  -2  -7  10      184.30      160.67     21.76 o 
  -1  -7  10      162.90      152.07     21.47 o 
   0  -7  10       38.79       34.68     15.74 o 
   1  -7  10        0.00       -4.54     11.95 o 
   2  -7  10        3.93       22.19     40.09 o 
   3  -7  10        1.79       -4.02     22.08 o 
   4  -7  10        2.69       -2.42     21.65 o 
   5  -7  10        7.76        8.32     35.56 o 
  -7  -6  10       33.09       19.50     27.93 o 
  -6  -6  10        0.23       -9.93     23.67 o 
  -5  -6  10      128.26      125.15     51.63 o 
  -4  -6  10      343.38      330.63     77.02 o 
  -3  -6  10      119.62      134.53     23.59 o 
  -2  -6  10      294.93      301.26     29.50 o 
  -1  -6  10      342.18      385.97     20.51 o 
   0  -6  10       63.53       57.06     15.00 o 
   1  -6  10        1.83        8.02      9.87 o 
   2  -6  10        9.63        1.55      6.90 o 
   3  -6  10       13.13       15.05     24.44 o 
   4  -6  10        0.13        2.11     20.37 o 
   5  -6  10        9.81       -1.01     44.63 o 
   6  -6  10       26.51       -9.33     37.07 o 
   7  -6  10      153.43       -3.03     36.06 o 
  -8  -5  10       77.09       60.42     26.04 o 
  -7  -5  10        0.65       -3.38     17.97 o 
  -6  -5  10        3.59       12.95     19.07 o 
  -5  -5  10      129.18      177.86     26.98 o 
  -4  -5  10      685.71      688.89     34.37 o 
  -3  -5  10      465.06      512.80     25.35 o 
  -2  -5  10      168.43      194.51     22.24 o 
  -1  -5  10      429.03      457.95     22.86 o 
   0  -5  10       77.03       80.40     14.79 o 
   1  -5  10        6.54       10.34     10.10 o 
   2  -5  10       41.95       35.59      7.90 o 
   3  -5  10       28.10       18.15     23.78 o 
   4  -5  10      103.93       66.44     50.31 o 
   5  -5  10      126.81      -10.34     35.30 o 
   6  -5  10       24.24        6.56     35.05 o 
   7  -5  10       38.50       -2.02     32.53 o 
   8  -5  10       12.11      -11.35     40.09 o 
  -9  -4  10       93.36       67.04     34.18 o 
  -8  -4  10       75.83       63.28     29.01 o 
  -7  -4  10        1.86       16.39     20.72 o 
  -6  -4  10       56.10       33.46     20.72 o 
  -5  -4  10      154.23      208.86     24.57 o 
  -4  -4  10      438.71      471.03     26.26 o 
  -3  -4  10      885.44      911.21     31.90 o 
  -2  -4  10      816.86      845.73     30.23 o 
  -1  -4  10      312.17      327.63     22.07 o 
   0  -4  10       26.72       28.64     12.41 o 
   1  -4  10        8.75       -2.16      7.03 o 
   2  -4  10       37.15       33.97      8.70 o 
   3  -4  10        4.31        5.76     19.34 o 
   4  -4  10       11.73       20.48     23.80 o 
   5  -4  10        3.18       14.37     34.55 o 
   6  -4  10       37.36      -18.66     60.02 o 
   7  -4  10       30.48        9.33     36.06 o 
   8  -4  10       50.35       -1.26     49.93 o 
   9  -4  10       16.57        0.25     27.99 o 
 -10  -3  10      115.41       46.93     45.10 o 
  -9  -3  10       68.92       32.83     27.80 o 
  -8  -3  10        5.23        6.26     18.47 o 
  -7  -3  10       20.47        2.08     15.38 o 
  -6  -3  10      142.75      130.48     23.13 o 
  -5  -3  10      192.89      215.18     25.85 o 
  -4  -3  10      280.93      286.76     24.31 o 
  -3  -3  10      686.29      650.48     24.17 o 
  -2  -3  10      649.18      675.91     25.19 o 
  -1  -3  10      132.39      122.61     14.51 o 
   0  -3  10       14.32       21.42     11.44 o 
   1  -3  10        2.80       -1.54      6.62 o 
   2  -3  10      112.40      113.48      9.64 o 
   3  -3  10       83.67       96.83     30.26 o 
   4  -3  10       32.07       26.70     22.56 o 
   5  -3  10      136.54       84.73     62.03 o 
   6  -3  10      159.61      188.62     45.64 o 
   7  -3  10      100.41       -0.50     25.22 o 
   8  -3  10      104.32        1.01     29.25 o 
   9  -3  10       64.89       20.93     67.58 o 
 -10  -2  10      111.14       63.47     54.47 o 
  -9  -2  10        8.87       11.59     42.51 o 
  -8  -2  10       97.98       19.01     29.74 o 
  -7  -2  10       34.79       24.01     19.07 o 
  -6  -2  10       56.26       58.12     22.25 o 
  -5  -2  10      344.21      384.36     40.13 o 
  -4  -2  10      181.41      181.71     19.65 o 
  -3  -2  10      349.91      351.36     22.38 o 
  -2  -2  10      713.08      761.62     21.46 o 
  -1  -2  10      329.53      334.67     33.22 o 
   0  -2  10        4.45        3.86      9.03 o 
   1  -2  10       27.59       19.09      8.14 o 
   2  -2  10        9.00       10.76      7.60 o 
   3  -2  10        2.20       27.49     24.10 o 
   4  -2  10        2.16       15.80     23.90 o 
   5  -2  10        5.29        2.52     23.70 o 
   6  -2  10       45.07        0.25     20.93 o 
   7  -2  10       68.90        3.03     28.50 o 
   8  -2  10       58.69       -2.77     30.51 o 
   9  -2  10       67.78        0.00     23.45 o 
  10  -2  10        2.67       -0.76     49.68 o 
 -11  -1  10       51.06        0.34     34.85 o 
 -10  -1  10       77.39       19.32     30.64 o 
  -9  -1  10       38.23       40.13     38.08 o 
  -8  -1  10      108.36       52.92     38.46 o 
  -7  -1  10      187.94      154.47     41.70 o 
  -6  -1  10       66.80       64.80     19.01 o 
  -5  -1  10      255.87      259.97     24.22 o 
  -4  -1  10      290.90      314.77     28.90 o 
  -3  -1  10      441.65      468.70     23.16 o 
  -2  -1  10     1491.26     1511.96     27.04 o 
  -1  -1  10      928.50      925.47     23.10 o 
   0  -1  10      714.94      667.85     21.54 o 
   1  -1  10       63.07       52.88      9.09 o 
   2  -1  10       39.14       36.46      6.49 o 
   3  -1  10      384.25      390.11     26.57 o 
   4  -1  10       63.54       89.02     31.52 o 
   5  -1  10        9.24      -13.36     26.48 o 
   6  -1  10       31.79       20.93     48.92 o 
   7  -1  10       36.05       -1.01     24.21 o 
   8  -1  10        6.23       -2.27     44.38 o 
   9  -1  10       38.99       -0.50     25.97 o 
  10  -1  10        3.36        2.02     33.03 o 
  11  -1  10       33.61       -1.01     33.03 o 
 -11   0  10        9.07       -4.32     27.69 o 
 -10   0  10       63.83       33.84     34.55 o 
  -9   0  10       31.09       32.51     28.88 o 
  -8   0  10        2.94       -2.15     30.85 o 
  -7   0  10      219.05      228.24     38.14 o 
  -6   0  10       20.59       15.48     17.00 o 
  -5   0  10      287.00      304.38     29.12 o 
  -4   0  10     1910.66     1921.20     33.70 o 
  -3   0  10     2653.54     2669.55     40.20 o 
  -2   0  10     2454.45     2457.84     35.14 o 
  -1   0  10     1748.66     1693.48     27.54 o 
   0   0  10      231.12      222.88     11.09 o 
   1   0  10      100.98      105.36     11.64 o 
   2   0  10      511.01      525.02     12.59 o 
   3   0  10      147.46      166.12     12.67 o 
   4   0  10      209.63      232.25     53.21 o 
   5   0  10        2.79      -21.18     42.11 o 
   6   0  10        2.27       32.03     29.50 o 
   7   0  10       11.40        6.81     27.49 o 
   8   0  10        7.20        1.01     24.71 o 
   9   0  10        1.87        1.01     42.11 o 
  10   0  10        9.23        0.76     28.24 o 
  11   0  10       90.58        0.25     27.99 o 
 -11   1  10       46.43       34.52     34.70 o 
 -10   1  10      175.92       93.67     92.17 o 
  -9   1  10       44.59       38.74     33.29 o 
  -8   1  10       26.25        9.76     27.24 o 
  -7   1  10       63.38       78.27     26.07 o 
  -6   1  10     1285.47     1331.13     67.33 o 
  -5   1  10     2373.82     2353.71     46.70 o 
  -4   1  10     3912.97     3880.50     57.39 o 
  -3   1  10     3602.66     3549.21     41.44 o 
  -2   1  10     1025.92     1098.55     22.20 o 
  -1   1  10      499.13      491.29     22.27 o 
   0   1  10      246.37      233.42     10.88 o 
   1   1  10        8.78       14.58      7.33 o 
   2   1  10      851.79      938.62     20.69 o 
   3   1  10      557.73      592.95     17.16 o 
   4   1  10      239.81      224.61      9.04 o 
   5   1  10      189.42      185.59      5.11 o 
   6   1  10       31.86       19.67     26.48 o 
   7   1  10       13.03       24.96     48.42 o 
   8   1  10        7.53       -1.01     22.19 o 
   9   1  10       32.02        0.00     19.42 o 
  10   1  10       68.00        0.76     42.62 o 
  11   1  10      104.42       -2.77     56.23 o 
 -11   2  10       46.98       74.94     38.08 o 
 -10   2  10       60.91       88.18     34.60 o 
  -9   2  10        3.54       -5.86     23.46 o 
  -8   2  10      115.54       61.91     58.88 o 
  -7   2  10       71.36       52.99     32.66 o 
  -6   2  10     1246.59     1272.16     49.26 o 
  -5   2  10     1873.77     1910.30     39.97 o 
  -4   2  10     2162.06     2253.36     41.07 o 
  -3   2  10     3116.28     3261.46     38.28 o 
  -2   2  10     2345.38     2490.16     31.10 o 
  -1   2  10      177.61      198.61     12.62 o 
   0   2  10        3.24        3.09      6.30 o 
   1   2  10      466.41      503.24     13.13 o 
   2   2  10      572.98      632.07     19.94 o 
   3   2  10     1263.43     1334.93     20.43 o 
   4   2  10      308.93      332.08     10.51 o 
   5   2  10      179.73      186.84     10.47 o 
   6   2  10        8.45       13.86      6.57 o 
   7   2  10       36.03       36.23      7.33 o 
   8   2  10        0.09        1.11      3.23 o 
   9   2  10       75.94        2.02     26.73 o 
  10   2  10      104.03       -1.26     27.74 o 
  11   2  10       45.42        0.50     28.24 o 
  12   2  10       50.13        0.50     30.76 o 
 -11   3  10       14.57       23.23     32.00 o 
 -10   3  10        0.04        9.23     26.17 o 
  -9   3  10        3.85        5.93     25.63 o 
  -8   3  10        0.11       -6.73     33.16 o 
  -7   3  10        1.13        5.70     30.89 o 
  -6   3  10       39.85       64.43     27.77 o 
  -5   3  10     2341.68     2342.75     35.56 o 
  -4   3  10     2804.24     2919.61     40.95 o 
  -3   3  10     2944.51     3104.37     52.98 o 
  -2   3  10     1172.82     1178.32     24.07 o 
  -1   3  10      123.78      136.01     13.26 o 
   0   3  10     1386.16     1426.56     18.80 o 
   1   3  10      325.87      324.92     14.08 o 
   2   3  10      275.66      257.59     17.27 o 
   3   3  10      928.55      970.62     22.29 o 
   4   3  10     1312.96     1271.86     20.67 o 
   5   3  10        2.34        4.40      6.75 o 
   6   3  10      173.64      182.60     10.47 o 
   7   3  10       27.15       35.99      8.25 o 
   8   3  10        6.00       12.06      9.55 o 
   9   3  10        6.23        1.46      5.09 o 
  10   3  10        3.37        0.50     24.46 o 
  11   3  10        1.59       -1.51     30.01 o 
 -11   4  10        0.01        2.08     24.87 o 
 -10   4  10        0.93       -8.59     26.22 o 
  -9   4  10        2.86       -6.86     23.60 o 
  -8   4  10       45.96       46.63     31.27 o 
  -7   4  10       79.29      107.52     27.69 o 
  -6   4  10      227.49      340.25     30.76 o 
  -5   4  10     1152.58     1203.46     34.80 o 
  -4   4  10     2251.10     2229.85     81.63 o 
  -3   4  10     1384.10     1379.67     26.35 o 
  -2   4  10      987.06      900.26     23.18 o 
  -1   4  10        2.90        4.04      8.44 o 
   0   4  10     1136.38     1192.24     16.99 o 
   1   4  10      839.29      872.24     15.87 o 
   2   4  10      678.07      651.20     18.91 o 
   3   4  10      790.69      725.29     17.17 o 
   4   4  10     3589.82     3615.71     36.79 o 
   5   4  10     1859.95     1889.38     28.57 o 
   6   4  10       41.74       42.54     10.19 o 
   7   4  10        9.92        6.23      8.58 o 
   8   4  10      269.00      260.74     49.43 o 
   9   4  10        6.68       13.52     17.47 o 
  10   4  10        0.87       -0.18      8.40 o 
  11   4  10       16.80       -3.03     30.76 o 
 -11   5  10        2.46       -9.57     46.08 o 
 -10   5  10       16.03        0.38     26.84 o 
  -9   5  10       40.24       32.19     33.72 o 
  -8   5  10       15.69       42.72     32.18 o 
  -7   5  10        2.42       21.08     27.44 o 
  -6   5  10      290.93      378.43     31.92 o 
  -5   5  10      163.80      183.36     14.56 o 
  -4   5  10     1828.35     1874.61     30.25 o 
  -3   5  10     1261.42     1251.36     23.51 o 
  -2   5  10      885.94      876.14     24.58 o 
  -1   5  10        9.78       25.39      7.72 o 
   0   5  10     1248.30     1399.16     48.04 o 
   1   5  10     1188.47     1277.29     30.53 o 
   2   5  10      903.31      919.57     22.48 o 
   3   5  10     1341.06     1342.89     24.70 o 
   4   5  10     1271.87     1317.22     22.71 o 
   5   5  10     2202.02     2219.34     29.95 o 
   6   5  10       22.44       16.68     11.05 o 
   7   5  10        1.17        7.19     14.98 o 
   8   5  10        0.65       -7.70     12.54 o 
   9   5  10        4.89       -2.14     11.30 o 
  10   5  10        0.42        8.45     19.67 o 
  11   5  10        0.21      -12.52     16.01 o 
 -11   6  10       36.82       84.53     37.57 o 
 -10   6  10       35.99       64.71     33.86 o 
  -9   6  10       28.54        3.68     28.35 o 
  -8   6  10       19.04       31.03     41.98 o 
  -7   6  10        0.68       -5.49     23.87 o 
  -6   6  10       74.48       99.48     26.21 o 
  -5   6  10       91.73      107.42     16.00 o 
  -4   6  10      236.44      242.68     16.03 o 
  -3   6  10     1732.33     1758.15     32.58 o 
  -2   6  10      192.02      224.91     12.66 o 
  -1   6  10        0.09      -20.68     32.28 o 
   0   6  10      615.31      667.24     50.94 o 
   1   6  10      361.07      416.29     20.13 o 
   2   6  10      948.73     1083.10     18.31 o 
   3   6  10     1763.82     1814.02     24.51 o 
   4   6  10     1345.88     1340.11     27.03 o 
   5   6  10     2625.02     2511.56     87.63 o 
   6   6  10     1645.92     1634.65     84.48 o 
   7   6  10       13.99        9.61     12.96 o 
   8   6  10       88.16       71.22     23.11 o 
   9   6  10      148.49      178.53     21.77 o 
  10   6  10        2.13        5.80     28.24 o 
  11   6  10        0.25        4.29     18.41 o 
  12   6  10       17.44        3.28     18.91 o 
 -10   7  10        4.09       -2.06     27.57 o 
  -9   7  10        0.01       11.30     25.32 o 
  -8   7  10        3.17        0.23     15.07 o 
  -7   7  10        2.10       22.60     29.25 o 
  -6   7  10       10.32       22.93     22.28 o 
  -5   7  10      437.61      536.93     44.39 o 
  -4   7  10      308.97      307.90     18.54 o 
  -3   7  10     1368.08     1444.56     50.31 o 
  -2   7  10      369.95      407.51     57.24 o 
  -1   7  10       39.49       13.62     33.03 o 
   0   7  10      481.55      581.00     53.96 o 
   1   7  10     1527.36     1794.30     24.76 o 
   2   7  10     2001.51     2264.66     31.49 o 
   3   7  10     2296.94     2460.75     31.82 o 
   4   7  10     1065.94     1122.36     21.49 o 
   5   7  10      588.77      620.12     22.80 o 
   6   7  10      660.97      645.91     24.60 o 
   7   7  10       10.38        6.56     27.99 o 
   8   7  10       82.22       60.27     24.21 o 
   9   7  10       42.82       19.67     35.05 o 
  10   7  10        1.29       15.38     21.43 o 
  11   7  10        3.28       -8.07     22.19 o 
 -10   8  10        0.03       16.36     28.70 o 
  -9   8  10        0.04       -0.49     18.81 o 
  -8   8  10        0.17       -4.75     25.43 o 
  -7   8  10       28.19       26.10     40.12 o 
  -6   8  10      172.18      161.70     31.01 o 
  -5   8  10      342.32      416.47     32.26 o 
  -4   8  10       99.17      104.40     34.55 o 
  -3   8  10        5.93       21.43     26.73 o 
  -2   8  10      105.88      120.79     31.52 o 
  -1   8  10      489.27      510.64     39.34 o 
   0   8  10      825.11      819.80     42.11 o 
   1   8  10      929.98     1070.86     33.90 o 
   2   8  10      216.70      351.54     19.20 o 
   3   8  10      213.27      279.86     16.81 o 
   4   8  10      217.20      245.55     38.46 o 
   5   8  10      315.95      335.66     22.44 o 
   6   8  10      291.09      258.73     31.77 o 
   7   8  10       65.79       46.15     24.96 o 
   8   8  10       66.36       61.28     44.13 o 
   9   8  10       29.33       27.23     25.97 o 
  10   8  10        3.26      -18.16     24.96 o 
  11   8  10        0.94       27.23     45.14 o 
  -9   9  10        0.12       11.60     26.48 o 
  -8   9  10        2.46        2.32     20.86 o 
  -7   9  10        0.22        7.33     10.76 o 
  -6   9  10        0.56        2.36      2.55 o 
  -5   9  10        9.54       22.70     30.51 o 
  -4   9  10       43.58       43.12     32.03 o 
  -3   9  10       33.67       13.36     43.37 o 
  -2   9  10       87.46       97.84     50.69 o 
  -1   9  10        4.30       20.68     41.61 o 
   0   9  10       27.05       50.25     25.09 o 
   1   9  10      357.97      482.20     71.62 o 
   2   9  10      831.69     1127.15     52.02 o 
   3   9  10      431.11      601.74     30.63 o 
   4   9  10      379.12      493.30     29.22 o 
   5   9  10       84.41       60.52     43.88 o 
   6   9  10       18.82       38.83     26.73 o 
   7   9  10        0.17       24.46     25.97 o 
   8   9  10        5.27       15.63     41.36 o 
   9   9  10       30.87       54.72     31.52 o 
  10   9  10        6.29       -0.50     19.42 o 
  11   9  10        4.65       -1.51     22.95 o 
  -9  10  10        3.33       43.88     71.62 o 
  -8  10  10       20.77        7.31     54.72 o 
  -7  10  10       24.93      -10.09     33.29 o 
  -6  10  10       16.95       18.91     34.04 o 
  -5  10  10      113.33      150.80     42.36 o 
  -4  10  10      116.08      112.72     39.34 o 
  -3  10  10       55.35       74.89     34.80 o 
  -2  10  10       53.78       69.35     33.29 o 
  -1  10  10       48.04       38.73     22.09 o 
   0  10  10      133.09      155.97     31.19 o 
   1  10  10     1003.78     1175.17     46.10 o 
   2  10  10     1427.75     1755.34    107.42 o 
   3  10  10      374.51      566.15     20.98 o 
   4  10  10      163.33      236.13     16.69 o 
   5  10  10      119.68      173.24     36.31 o 
   6  10  10       19.37       37.07     30.01 o 
   7  10  10       11.76       25.22     29.25 o 
   8  10  10       24.86       30.51     31.27 o 
   9  10  10       24.19       78.93     59.51 o 
  10  10  10       19.38       -4.29     44.38 o 
  -8  11  10        3.44      -24.71     40.35 o 
  -7  11  10        0.52       37.83     39.34 o 
  -6  11  10       45.08       36.56     62.29 o 
  -5  11  10       86.33      141.72     70.36 o 
  -4  11  10       22.87       43.12     58.25 o 
  -3  11  10        6.90       19.67     51.44 o 
  -2  11  10       85.11       45.16     44.38 o 
  -1  11  10      409.84      462.15     41.66 o 
   0  11  10       99.46       94.63     26.56 o 
   1  11  10      174.30      243.83     38.20 o 
   2  11  10      827.80      994.28     40.55 o 
   3  11  10      988.14     1136.45     35.93 o 
   4  11  10      304.07      411.79     46.90 o 
   5  11  10      105.76      145.25     39.09 o 
   6  11  10        3.47        1.26     22.70 o 
   7  11  10      116.10      129.11     41.10 o 
   8  11  10       34.53       54.72     38.08 o 
   9  11  10        3.34        4.29     48.16 o 
  10  11  10       47.30      106.16     73.13 o 
  -7  12  10        1.03       -9.83     35.56 o 
  -6  12  10        0.01       50.18     42.36 o 
  -5  12  10        0.19       60.02     41.10 o 
  -4  12  10        3.68       54.22     39.84 o 
  -3  12  10       23.04        0.14     17.41 o 
  -2  12  10       11.34       -2.94     31.38 o 
  -1  12  10       13.47       -1.80     22.68 o 
   0  12  10      176.88      203.95    149.54 o 
   1  12  10      187.98      204.62    148.02 o 
   2  12  10      548.07      790.41     49.58 o 
   4  12  10      685.91      860.91     90.28 o 
   5  12  10       31.32       19.42     53.71 o 
   6  12  10        4.18       -0.76     39.84 o 
   7  12  10       86.10        2.27     46.40 o 
   8  12  10       94.12      238.05     82.96 o 
   9  12  10       15.01      -24.96     64.30 o 
  -6  13  10        0.93       15.63     39.09 o 
  -5  13  10        0.61      -25.33     28.24 o 
  -4  13  10       17.13        9.65     24.96 o 
  -3  13  10        6.87        4.03     22.02 o 
  -2  13  10       22.93        0.14     16.49 o 
  -1  13  10       43.58        0.00     20.09 o 
   0  13  10       85.39       -0.92     24.44 o 
   1  13  10      333.10      483.55     40.55 o 
   2  13  10      563.03      661.13     43.77 o 
   3  13  10      697.86      698.82    426.42 o 
   4  13  10      440.94      455.42     57.75 o 
   5  13  10       18.88       -1.26     27.99 o 
   6  13  10       41.39       -4.29     32.78 o 
   7  13  10       99.68        2.52     53.21 o 
   8  13  10      137.16        0.00     33.54 o 
  -5  14  10        0.77       -4.19     29.58 o 
  -4  14  10        0.13      -22.12     29.15 o 
  -3  14  10        2.42       -2.13     26.58 o 
  -2  14  10       23.42       -1.39     20.68 o 
  -1  14  10       85.40       -2.63     35.84 o 
   0  14  10       66.77        4.21     23.80 o 
   1  14  10       89.70        4.19     23.89 o 
   2  14  10      164.13      125.44    105.41 o 
   3  14  10      133.03       56.29     73.63 o 
   4  14  10       98.00      144.49     51.44 o 
   5  14  10       11.78       -0.25     26.98 o 
   6  14  10       94.57       -3.03     35.05 o 
   7  14  10      135.23       -4.03     37.57 o 
  -3  15  10        0.19        3.17     24.70 o 
  -2  15  10       11.32       -0.70     21.10 o 
  -1  15  10       26.51       -4.14     28.74 o 
   0  15  10       38.56        1.38     22.28 o 
   1  15  10        6.20        4.54     36.31 o 
   2  15  10       65.92       -0.61     21.40 o 
   3  15  10      103.91       69.30     70.99 o 
   4  15  10       11.37        1.26     33.29 o 
   5  15  10        4.26        1.26     54.97 o 
  -4  -7  11        1.41       13.62     18.95 o 
  -3  -7  11       17.21        7.04     19.20 o 
  -2  -7  11      102.83       89.89     19.94 o 
  -1  -7  11      299.20      295.34     44.35 o 
   0  -7  11      155.88      145.51     45.89 o 
   1  -7  11       25.53       38.83     45.64 o 
   2  -7  11        6.47       -7.31     38.08 o 
   3  -7  11       92.98      127.60     55.98 o 
   4  -7  11       97.66        3.78     34.55 o 
  -6  -6  11       21.83       19.95     21.64 o 
  -5  -6  11        4.57       21.70     29.93 o 
  -4  -6  11       52.92       76.41     21.83 o 
  -3  -6  11      199.43      191.41     28.89 o 
  -2  -6  11      507.46      533.32     31.53 o 
  -1  -6  11      489.01      506.08     34.06 o 
   0  -6  11      256.75      234.74     32.39 o 
   1  -6  11       21.84       38.33     41.10 o 
   2  -6  11        0.99      -19.16     38.58 o 
   3  -6  11      113.52      111.90     99.23 o 
   4  -6  11      317.45      314.09    205.90 o 
   5  -6  11      219.19        3.28     35.30 o 
  -7  -5  11       36.97       20.56     25.03 o 
  -6  -5  11        8.99      -10.43     26.55 o 
  -5  -5  11       10.82       33.46     27.92 o 
  -4  -5  11      284.69      274.96     35.40 o 
  -3  -5  11      332.81      334.07     30.54 o 
  -2  -5  11      625.40      707.77     30.32 o 
  -1  -5  11      377.83      435.35     32.49 o 
   0  -5  11      323.12      366.77     20.47 o 
   1  -5  11       16.88        4.98     11.82 o 
   2  -5  11      122.12      167.57     32.85 o 
   3  -5  11      192.33      231.21     36.18 o 
   4  -5  11      244.75      269.55     38.84 o 
   5  -5  11      194.95       -2.02     32.53 o 
   6  -5  11       96.00      -16.14     41.86 o 
   7  -5  11       61.59       -1.77     34.55 o 
  -8  -4  11        0.22       20.40     24.41 o 
  -7  -4  11        0.83       21.53     23.61 o 
  -6  -4  11       13.29       22.03     20.78 o 
  -5  -4  11        0.24       -3.54     15.67 o 
  -4  -4  11      156.72      175.75     29.92 o 
  -3  -4  11      497.37      521.51     29.95 o 
  -2  -4  11      270.20      326.28     33.05 o 
  -1  -4  11       63.73       58.30     13.96 o 
   0  -4  11       19.41       14.93     10.39 o 
   1  -4  11       44.81       36.08     13.63 o 
   2  -4  11      169.18      164.38     14.30 o 
   3  -4  11      174.41      205.47     32.95 o 
   4  -4  11      308.76      354.32     38.15 o 
   5  -4  11      625.68      652.11     63.55 o 
   6  -4  11      343.06      462.98     62.29 o 
   7  -4  11       71.19      -11.10     64.05 o 
   8  -4  11        1.57        7.31     40.09 o 
  -9  -3  11        2.90        9.18     29.05 o 
  -8  -3  11        0.14        1.99     28.56 o 
  -7  -3  11       11.46       -5.58     17.98 o 
  -6  -3  11       18.71       35.27     20.88 o 
  -5  -3  11       16.59       37.52     19.44 o 
  -4  -3  11       47.49       46.51     20.35 o 
  -3  -3  11      230.55      231.29     28.35 o 
  -2  -3  11      367.08      405.31     24.04 o 
  -1  -3  11      293.30      299.00     42.48 o 
   0  -3  11       16.33       14.94     11.07 o 
   1  -3  11      118.84       99.86     11.38 o 
   2  -3  11      431.85      415.13     23.44 o 
   3  -3  11      874.26      922.71     49.66 o 
   4  -3  11      525.32      599.99     39.41 o 
   5  -3  11      454.82      447.35     57.75 o 
   6  -3  11      282.89      301.09     86.75 o 
   7  -3  11      110.75      189.63     53.21 o 
   9  -3  11        2.37       -3.28     37.07 o 
  -9  -2  11        1.83       -1.88     18.06 o 
  -8  -2  11       14.13        0.06     17.03 o 
  -7  -2  11        1.02        8.17     17.94 o 
  -6  -2  11        1.71        2.73     14.80 o 
  -5  -2  11        0.02        9.64     15.62 o 
  -4  -2  11      174.09      172.18     23.23 o 
  -3  -2  11      350.68      396.33     22.72 o 
  -2  -2  11       31.66       41.28     13.56 o 
  -1  -2  11      229.57      191.28     21.63 o 
   0  -2  11      410.98      417.07     17.94 o 
   1  -2  11      888.33      909.62     16.36 o 
   2  -2  11       86.70       97.03      8.31 o 
   3  -2  11       89.62       94.97     25.32 o 
   4  -2  11      166.04      199.87     29.78 o 
   5  -2  11      298.45      199.97     70.86 o 
   6  -2  11      555.47      631.94     58.25 o 
   7  -2  11      482.70      576.71     60.77 o 
   8  -2  11       28.18        0.25     25.97 o 
   9  -2  11       14.22        0.00     34.04 o 
 -10  -1  11       39.38       17.22     31.43 o 
  -9  -1  11       61.26       11.97     22.00 o 
  -8  -1  11       32.85        6.02     22.11 o 
  -7  -1  11        4.43        1.63     20.21 o 
  -6  -1  11        6.56       -1.31     14.16 o 
  -5  -1  11        0.07       -1.46     14.04 o 
  -4  -1  11       37.23       40.31     21.18 o 
  -3  -1  11       91.11       83.49     20.87 o 
  -2  -1  11       95.48      118.15     24.51 o 
  -1  -1  11       16.04       -1.97     11.42 o 
   0  -1  11       29.79       36.95     11.90 o 
   1  -1  11      127.79      137.49     11.65 o 
   2  -1  11      256.72      274.06     13.13 o 
   3  -1  11       75.45       68.60     13.32 o 
   4  -1  11      973.34     1112.07     56.99 o 
   5  -1  11      914.30     1027.34     57.24 o 
   6  -1  11      730.54      858.13     59.51 o 
   7  -1  11      518.07      572.17     56.99 o 
   8  -1  11       32.82        3.78     30.76 o 
   9  -1  11       33.05       -1.26     30.76 o 
  10  -1  11       45.36       -0.50     49.93 o 
 -10   0  11        3.88       -2.63     25.98 o 
  -9   0  11       62.29       38.69     34.67 o 
  -8   0  11        1.00       -3.08     18.21 o 
  -7   0  11       32.54       33.27     19.49 o 
  -6   0  11      123.42      155.40     22.17 o 
  -5   0  11      218.19      157.49     27.08 o 
  -4   0  11       48.54       47.30     20.63 o 
  -3   0  11      224.69      234.21     21.21 o 
  -2   0  11      802.02      814.76     27.75 o 
  -1   0  11      219.39      218.65     14.73 o 
   0   0  11      166.95      167.74     14.62 o 
   1   0  11      305.27      325.31     12.20 o 
   2   0  11     1067.44     1061.95     25.65 o 
   3   0  11      719.51      687.36     17.87 o 
   4   0  11     1268.52     1393.23     56.23 o 
   5   0  11     1204.00     1233.61     57.75 o 
   6   0  11      546.61      595.37     79.43 o 
   7   0  11      339.71      458.70     50.43 o 
   8   0  11       38.90       -0.25     34.55 o 
   9   0  11       29.41       -1.01     28.50 o 
  10   0  11      102.30        2.02     33.29 o 
 -10   1  11        0.29      -16.51     31.05 o 
  -9   1  11       16.47        7.40     25.17 o 
  -8   1  11        7.90       -1.68     19.45 o 
  -7   1  11      175.67      189.62     64.43 o 
  -6   1  11       48.75       64.74     21.71 o 
  -5   1  11       64.20       65.37     22.64 o 
  -4   1  11        9.90       -2.08     12.04 o 
  -3   1  11       89.13      106.41     17.72 o 
  -2   1  11       90.48       92.40     15.59 o 
  -1   1  11      105.70      108.67     12.88 o 
   0   1  11      369.86      352.76     20.51 o 
   1   1  11      892.62      912.14     17.33 o 
   2   1  11      593.40      583.29     20.02 o 
   3   1  11     1884.36     1901.47     31.35 o 
   4   1  11      933.33      988.17     13.65 o 
   5   1  11      670.56      746.92     46.90 o 
   6   1  11       64.89       50.43     31.77 o 
   7   1  11        6.44       -0.76     35.56 o 
   8   1  11       26.40        1.51     25.72 o 
   9   1  11       83.65       -2.52     47.91 o 
  10   1  11      128.55        1.26     30.51 o 
  11   1  11      103.85        0.50     30.51 o 
 -11   2  11       42.92       93.93     66.30 o 
 -10   2  11        7.91       -5.15     32.27 o 
  -9   2  11       77.22       68.34     57.24 o 
  -8   2  11       42.44       48.47     42.36 o 
  -7   2  11       67.95       69.58     21.16 o 
  -6   2  11      435.07      476.24     27.26 o 
  -5   2  11      193.28      225.52     19.85 o 
  -4   2  11      220.08      223.52     18.36 o 
  -3   2  11        1.05       15.32     15.59 o 
  -2   2  11       11.71        3.38      8.76 o 
  -1   2  11        0.09      -10.37     10.39 o 
   0   2  11      328.13      286.68     13.46 o 
   1   2  11     1398.86     1389.71     28.97 o 
   2   2  11      425.65      443.98     16.34 o 
   3   2  11     1683.71     1694.25     24.35 o 
   4   2  11      677.51      716.32     21.44 o 
   5   2  11       88.04      115.99      7.62 o 
   6   2  11       83.11       69.27     19.22 o 
   7   2  11       62.05       56.89     13.16 o 
   8   2  11      116.45        1.77     24.96 o 
   9   2  11       96.83       -1.77     27.23 o 
  10   2  11       64.96       -2.02     30.51 o 
 -11   3  11       12.88       19.80     33.81 o 
 -10   3  11       12.03       19.02     31.27 o 
  -9   3  11      169.01      152.11    117.38 o 
  -8   3  11      389.82      355.39    233.00 o 
  -7   3  11       75.53       35.04     26.45 o 
  -6   3  11      325.37      347.35     23.68 o 
  -5   3  11      393.88      402.35     22.88 o 
  -4   3  11       69.95       74.82     17.55 o 
  -3   3  11       80.50       83.61     14.54 o 
  -2   3  11        0.84       -4.15      8.13 o 
  -1   3  11        6.38       24.30      9.77 o 
   0   3  11       28.52       46.29     10.41 o 
   1   3  11      390.26      406.68     19.06 o 
   2   3  11      445.55      420.68     42.62 o 
   3   3  11     1055.23     1071.29     18.77 o 
   4   3  11     1632.18     1647.01     21.81 o 
   5   3  11      158.47      187.94     11.38 o 
   6   3  11      152.40      193.55     10.52 o 
   7   3  11      163.59      173.54      9.79 o 
   8   3  11      230.29      198.87    112.47 o 
   9   3  11      180.48        1.77     42.36 o 
  10   3  11      182.14        1.26     28.75 o 
 -11   4  11        2.62        8.68     30.27 o 
 -10   4  11       29.22       33.00     37.85 o 
  -9   4  11      219.82      275.97     40.86 o 
  -8   4  11      236.15       -4.72     23.07 o 
  -7   4  11      182.39       69.56     89.27 o 
  -6   4  11       25.76       44.54     15.04 o 
  -5   4  11      526.52      554.00     29.60 o 
  -4   4  11      178.04      155.42     21.08 o 
  -3   4  11       53.56       64.47     12.82 o 
  -2   4  11        0.12       -6.99      8.21 o 
  -1   4  11       41.89       53.15     11.26 o 
   0   4  11      223.32      294.19     17.55 o 
   1   4  11       22.88       32.60     10.36 o 
   2   4  11      304.85      304.59     18.62 o 
   3   4  11      699.67      740.81     18.13 o 
   4   4  11      911.90      952.47     20.32 o 
   5   4  11      113.03      148.57     12.20 o 
   6   4  11        5.01       11.23      8.75 o 
   7   4  11       48.57       53.02     11.09 o 
   8   4  11      330.67      383.31     15.48 o 
   9   4  11      111.86      126.78     33.95 o 
  10   4  11      130.08        0.00     32.78 o 
 -10   5  11       27.57       36.47     40.62 o 
  -9   5  11       28.33       47.77     37.83 o 
  -8   5  11      180.81      267.79     43.55 o 
  -7   5  11      317.39      349.21    221.91 o 
  -6   5  11      145.68      185.03     17.62 o 
  -5   5  11        3.69        1.71     14.51 o 
  -4   5  11      548.52      527.61     20.37 o 
  -3   5  11      282.96      314.06     15.18 o 
  -2   5  11       82.54       78.01     10.34 o 
  -1   5  11        1.97       11.27      8.01 o 
   0   5  11        0.18        3.64      8.44 o 
   1   5  11       74.96       61.77     18.26 o 
   2   5  11       81.09      113.07     20.72 o 
   3   5  11      262.74      290.43     17.22 o 
   4   5  11      405.38      427.49     16.75 o 
   5   5  11     1483.47     1553.04     23.41 o 
   6   5  11      571.25      588.96     17.43 o 
   7   5  11        8.49       15.03      9.16 o 
   8   5  11      131.42      147.33     30.00 o 
   9   5  11      100.50      146.96     18.43 o 
  10   5  11      263.97      363.28     32.23 o 
 -10   6  11       19.43       22.51     37.57 o 
  -9   6  11       43.08       56.17     52.04 o 
  -8   6  11      140.66      190.16     63.04 o 
  -7   6  11      375.91      509.61     39.67 o 
  -6   6  11      514.69      560.99     32.19 o 
  -5   6  11        2.21       -0.88      8.40 o 
  -4   6  11        9.01        8.89      8.04 o 
  -3   6  11      485.70      522.44     16.48 o 
  -2   6  11       96.67      102.38     12.74 o 
  -1   6  11      239.30      264.45     35.56 o 
   0   6  11      111.48      127.85     25.47 o 
   1   6  11       64.16       56.08     16.34 o 
   2   6  11       93.19      147.32     12.56 o 
   3   6  11      856.12      932.53     23.25 o 
   4   6  11     1406.54     1412.29     25.57 o 
   5   6  11     2374.35     2277.81     53.03 o 
   6   6  11      892.70      911.17     27.18 o 
   7   6  11       40.14       53.48     20.68 o 
   8   6  11      451.42      540.32     32.62 o 
   9   6  11      492.44      627.07     46.65 o 
  10   6  11      268.34      286.07     69.35 o 
  11   6  11      208.44      296.30     31.77 o 
 -10   7  11        3.85      -30.28     32.18 o 
  -9   7  11      107.98      163.89     37.98 o 
  -8   7  11      208.24      311.27     39.58 o 
  -7   7  11      638.70      842.58     69.90 o 
  -6   7  11      419.69      463.06     42.66 o 
  -5   7  11      302.57      328.68     37.30 o 
  -4   7  11       82.17       75.64     12.84 o 
  -3   7  11        7.50        8.09      7.06 o 
  -2   7  11       10.65       29.25     25.47 o 
  -1   7  11      177.50      181.56     30.26 o 
   0   7  11       86.48       91.29     41.36 o 
   1   7  11        0.46       11.05     14.25 o 
   2   7  11      508.00      570.68     17.85 o 
   3   7  11      850.14      900.91     21.83 o 
   4   7  11      549.75      557.50     19.14 o 
   5   7  11      260.13      253.78     15.47 o 
   6   7  11       12.38       12.43     12.11 o 
   7   7  11      203.87      196.74     20.88 o 
   8   7  11      532.82      675.40     32.85 o 
   9   7  11      417.70      592.43     30.76 o 
  10   7  11      142.40      251.41     49.43 o 
  11   7  11      100.82      120.28     31.52 o 
 -10   8  11       16.84       22.19     45.14 o 
  -9   8  11       64.52       72.60     41.61 o 
  -8   8  11      413.50      545.14     44.92 o 
  -7   8  11      730.27      771.44     88.37 o 
  -6   8  11      661.23      862.01     43.58 o 
  -5   8  11      204.29      235.91     30.84 o 
  -4   8  11        5.21      -19.67     28.50 o 
  -3   8  11      507.20      517.20     69.85 o 
  -2   8  11        0.17      -15.13     40.35 o 
  -1   8  11        3.02       24.21     24.96 o 
   0   8  11        0.40      -22.70     23.70 o 
   1   8  11       17.09       11.48      5.23 o 
   2   8  11      273.05      275.37     11.99 o 
   3   8  11       75.09       76.14     15.61 o 
   4   8  11       20.56       34.29     13.44 o 
   5   8  11       21.94       33.52     14.10 o 
   6   8  11       38.83       67.45     19.64 o 
   7   8  11      121.90      154.54     20.86 o 
   8   8  11      325.91      373.11     32.56 o 
   9   8  11      471.77      671.27     42.87 o 
  10   8  11      210.95      331.60     37.07 o 
  11   8  11       70.02       89.02     51.44 o 
  -9   9  11       40.68       52.37     34.15 o 
  -8   9  11      284.16      337.40     42.17 o 
  -7   9  11      654.58      937.58     58.54 o 
  -6   9  11      304.22      425.41     86.49 o 
  -5   9  11       60.18      104.90     39.34 o 
  -4   9  11       81.54       85.49     36.82 o 
  -3   9  11       64.91       97.09     36.06 o 
  -2   9  11      183.18      186.35     37.83 o 
  -1   9  11        9.61       20.93     26.48 o 
   0   9  11        6.61        8.32     23.45 o 
   1   9  11       33.44       16.25     21.07 o 
   2   9  11        1.67        3.66     10.31 o 
   3   9  11       50.28       50.40     10.14 o 
   4   9  11       18.02       14.97     10.45 o 
   5   9  11        0.05       -6.35     11.75 o 
   6   9  11      147.23      132.67     25.47 o 
   7   9  11      247.07      280.13     24.27 o 
   8   9  11      231.07      318.74     39.09 o 
   9   9  11      218.91      382.79     66.82 o 
  10   9  11      169.58        0.25     30.01 o 
  -8  10  11       55.08       77.16     48.67 o 
  -7  10  11      411.51      492.74     62.54 o 
  -6  10  11      401.14      510.64     57.49 o 
  -5  10  11      332.91      462.73     53.71 o 
  -4  10  11       29.20       50.94     35.81 o 
  -3  10  11       36.77       57.24     56.74 o 
  -2  10  11      233.46      199.97     64.81 o 
  -1  10  11       38.39       76.66     34.80 o 
   0  10  11       53.90       80.72     24.24 o 
   1  10  11       31.61       60.39     22.82 o 
   2  10  11       18.41       16.42     14.62 o 
   3  10  11        1.94        3.01      6.12 o 
   4  10  11        2.55        5.38     11.13 o 
   5  10  11       68.86       67.32     25.34 o 
   6  10  11      110.75      106.03     19.55 o 
   7  10  11       68.47       46.90     31.27 o 
   8  10  11       95.85      114.74     37.07 o 
   9  10  11      165.42      239.06     43.88 o 
  10  10  11      158.87      301.85     74.89 o 
  -8  11  11       41.19        3.03     55.23 o 
  -7  11  11      112.52      142.73     82.71 o 
  -6  11  11      361.76      546.95     61.78 o 
  -5  11  11       89.58      141.97     47.16 o 
  -4  11  11       20.48       50.94     38.83 o 
  -3  11  11       44.21       70.36     38.83 o 
  -2  11  11       20.76        0.00     19.16 o 
  -1  11  11       63.74       61.14     32.14 o 
   0  11  11       82.99       74.82     46.53 o 
   1  11  11      101.82      108.28     27.28 o 
   2  11  11       58.74       93.81     26.92 o 
   3  11  11       10.10       13.05      6.45 o 
   4  11  11        2.20        1.66     11.31 o 
   5  11  11        4.71        7.89     15.51 o 
   6  11  11        1.74       48.16     34.04 o 
   7  11  11        9.47       79.18     37.83 o 
   8  11  11       53.68       74.64     39.09 o 
   9  11  11      130.40      195.68     47.91 o 
  -7  12  11       17.35       37.07     44.13 o 
  -6  12  11      121.36      147.27     82.46 o 
  -5  12  11      180.04      249.90     85.99 o 
  -4  12  11       11.41       30.76     39.09 o 
  -3  12  11        6.97        8.83     32.28 o 
  -2  12  11       63.30        2.03     19.88 o 
  -1  12  11      107.35      103.37     89.90 o 
   0  12  11      220.95      144.27    150.67 o 
   1  12  11      169.74       65.06     62.92 o 
   2  12  11       89.55       60.93     59.51 o 
   3  12  11       13.97        6.36     20.86 o 
   4  12  11        1.53       -4.87     11.93 o 
   5  12  11        5.79       -2.51     11.01 o 
   6  12  11        6.52        1.01     24.96 o 
   7  12  11        5.21       29.50     37.32 o 
   8  12  11       25.41        1.01     27.23 o 
   9  12  11       59.01      102.63     47.66 o 
  -6  13  11       15.54       28.24     43.37 o 
  -5  13  11       90.50      172.99     52.96 o 
  -4  13  11        0.02       21.25     32.65 o 
  -3  13  11       31.51       22.65     33.59 o 
  -2  13  11       73.56        0.00     16.14 o 
  -1  13  11      203.24        3.38     26.27 o 
   0  13  11      288.57      414.31     40.64 o 
   1  13  11      197.26      192.59    129.49 o 
   2  13  11      121.10       65.82     65.19 o 
   3  13  11        8.68       -1.77     20.06 o 
   4  13  11        6.98       -5.05     26.73 o 
   5  13  11        9.31        5.80     53.21 o 
   6  13  11        0.09        0.00     21.43 o 
   7  13  11       15.21       -3.28     32.53 o 
   8  13  11       41.93       51.95     47.91 o 
  -4  14  11        1.58      -19.67     30.13 o 
  -3  14  11      101.64       36.91     41.61 o 
  -2  14  11       93.40        2.02     23.00 o 
  -1  14  11      129.51       -0.76     21.31 o 
   0  14  11      178.01       -1.38     22.91 o 
   1  14  11       68.82       37.30     50.34 o 
   2  14  11        0.35        5.95     25.13 o 
   3  14  11        0.49       -9.01     26.20 o 
   4  14  11        9.39       16.90     28.35 o 
   5  14  11       10.54       -0.76     29.50 o 
   6  14  11        5.63        0.76     49.17 o 
  -2  15  11       74.52        0.19     23.90 o 
  -1  15  11       33.19        0.48     21.03 o 
   0  15  11       22.96       -4.50     31.57 o 
   1  15  11       37.58       37.02     41.34 o 
   2  15  11       34.63       15.32     30.48 o 
   3  15  11       23.34        0.00     25.47 o 
   4  15  11        8.67      -32.70     33.79 o 
  -4  -6  12      199.36      163.98     27.19 o 
  -3  -6  12       42.04       36.34     22.63 o 
  -2  -6  12        0.32        0.17     13.77 o 
  -1  -6  12        1.26      -10.05     15.94 o 
   0  -6  12       24.85       48.42     75.65 o 
   1  -6  12        0.97       18.91     67.58 o 
   2  -6  12        7.46       -8.32     39.34 o 
   3  -6  12       53.49       55.37     56.61 o 
  -6  -5  12       69.39       48.22     27.75 o 
  -5  -5  12      131.21      138.37     33.44 o 
  -4  -5  12      249.01      163.07     67.12 o 
  -3  -5  12      357.39      377.22     44.75 o 
  -2  -5  12       40.39       55.57     17.31 o 
  -1  -5  12        3.15        5.62     20.19 o 
   0  -5  12        0.12        3.98     11.43 o 
   1  -5  12        0.37       41.36     41.61 o 
   2  -5  12        0.01       21.69     39.84 o 
   3  -5  12        1.93        8.94     25.19 o 
   4  -5  12        9.49       14.52     32.46 o 
   5  -5  12        6.91       -9.33     38.08 o 
  -7  -4  12       62.60       52.11     33.69 o 
  -6  -4  12      264.40      220.60    102.76 o 
  -5  -4  12      374.71      427.86    139.01 o 
  -4  -4  12      543.64      567.05     34.49 o 
  -3  -4  12      613.52      638.23     36.91 o 
  -2  -4  12      158.37      157.83     31.06 o 
  -1  -4  12       29.75       38.47     14.94 o 
   0  -4  12       16.89       15.83     12.35 o 
   1  -4  12       63.06       40.54     11.34 o 
   2  -4  12       34.77       54.71     28.49 o 
   3  -4  12        5.07        4.87     26.96 o 
   4  -4  12       22.40       33.99     29.41 o 
   5  -4  12       81.18      109.19     50.94 o 
   6  -4  12       65.67      120.54     53.71 o 
   7  -4  12       34.16       45.14     50.69 o 
  -8  -3  12      122.34      119.54     43.74 o 
  -7  -3  12      168.98      218.19     34.01 o 
  -6  -3  12      521.52      606.91     46.29 o 
  -5  -3  12      628.91      712.00     38.73 o 
  -4  -3  12      437.28      493.42     40.73 o 
  -3  -3  12      383.40      323.63     46.16 o 
  -2  -3  12      260.58      210.35     21.13 o 
  -1  -3  12        4.83        4.96     15.27 o 
   0  -3  12      131.43      128.57     25.49 o 
   1  -3  12       74.68       59.08     12.01 o 
   2  -3  12       43.80       35.56     10.59 o 
   3  -3  12        1.30        3.65     20.39 o 
   4  -3  12        7.05       15.18     25.13 o 
   5  -3  12       38.03       30.51     40.35 o 
   6  -3  12        4.93      -15.89     39.34 o 
   7  -3  12        8.32       23.96     69.60 o 
   8  -3  12        2.32       -7.57     40.09 o 
  -8  -2  12      271.52      227.15     90.30 o 
  -7  -2  12      291.86      225.66     92.73 o 
  -6  -2  12      458.71      505.80     35.19 o 
  -5  -2  12      709.42      757.48     36.22 o 
  -4  -2  12      674.37      740.11     37.15 o 
  -3  -2  12      432.28      482.38     28.64 o 
  -2  -2  12       24.36       27.89     19.44 o 
  -1  -2  12       20.46       17.29     11.66 o 
   0  -2  12      125.77      117.57     19.39 o 
   1  -2  12       90.03       92.78     11.64 o 
   2  -2  12      106.76       97.59     11.64 o 
   3  -2  12       80.64      119.04     33.91 o 
   4  -2  12        4.60       13.93     22.64 o 
   5  -2  12       21.38       -1.01     25.72 o 
   6  -2  12       23.32       -2.52     47.91 o 
   7  -2  12        2.78       -1.26     29.50 o 
  -9  -1  12       12.33        9.19     21.62 o 
  -8  -1  12      232.61       95.22     79.86 o 
  -7  -1  12      568.22      586.70    162.64 o 
  -6  -1  12      468.62      508.63     30.97 o 
  -5  -1  12      653.39      707.09     34.67 o 
  -4  -1  12      339.30      358.23     24.40 o 
  -3  -1  12        5.39        7.68     12.95 o 
  -2  -1  12       47.74       48.03     14.60 o 
  -1  -1  12        9.25        2.96      9.25 o 
   0  -1  12       75.52       70.35     14.01 o 
   1  -1  12      653.53      639.58     15.79 o 
   2  -1  12      258.32      261.99     11.58 o 
   3  -1  12       81.13       66.23      6.16 o 
   4  -1  12        0.41        4.79     26.73 o 
   5  -1  12        3.94       62.03     60.02 o 
   6  -1  12       19.56       15.38     33.03 o 
   7  -1  12       37.53       -0.25     24.96 o 
   8  -1  12        0.41        0.76     28.24 o 
   9  -1  12        0.41       -1.77     52.96 o 
  -9   0  12       72.43        3.36     19.40 o 
  -8   0  12       12.28       11.34     25.59 o 
  -7   0  12      387.06      395.22    113.09 o 
  -6   0  12      533.79      554.82     39.12 o 
  -5   0  12      396.88      431.03     29.66 o 
  -4   0  12      284.72      328.77     22.70 o 
  -3   0  12       64.16       65.66     20.81 o 
  -2   0  12       65.60       62.41     16.46 o 
  -1   0  12      115.75      118.33     16.44 o 
   0   0  12      170.72      180.37     16.93 o 
   1   0  12      415.44      411.42     19.07 o 
   2   0  12      800.27      785.32     23.59 o 
   3   0  12      252.58      235.13     14.89 o 
   4   0  12       63.56       70.86     34.29 o 
   5   0  12       10.65        3.53     24.96 o 
   6   0  12       47.39       -0.25     19.92 o 
   7   0  12       65.00       -1.01     25.72 o 
   8   0  12       15.36        0.25     22.70 o 
   9   0  12       59.46        0.50     28.24 o 
  10   0  12       35.55        0.00     26.73 o 
 -10   1  12        0.04      -14.32     31.57 o 
  -9   1  12       14.28       10.39     22.18 o 
  -8   1  12       11.79       13.19     18.87 o 
  -7   1  12       77.47       65.28     23.85 o 
  -6   1  12      796.13      814.97     36.32 o 
  -5   1  12      698.34      735.77     37.94 o 
  -4   1  12      470.13      564.16     26.99 o 
  -3   1  12       85.46       99.17     16.33 o 
  -2   1  12       63.37       79.08     14.64 o 
  -1   1  12      226.00      259.11     20.59 o 
   0   1  12      121.45      147.20     15.14 o 
   1   1  12      333.97      355.55     23.62 o 
   2   1  12      835.14      834.66     23.92 o 
   3   1  12      500.94      528.66     15.86 o 
   4   1  12        7.85        8.76      6.79 o 
   5   1  12        0.04       31.52     48.16 o 
   6   1  12        6.03       -2.52     24.21 o 
   7   1  12        5.70       -0.50     22.19 o 
   8   1  12       12.11       -2.52     28.24 o 
   9   1  12       55.40       -1.26     47.41 o 
 -10   2  12        0.42       15.97     31.74 o 
  -9   2  12       12.37        3.91     18.77 o 
  -8   2  12       19.79       13.52     18.72 o 
  -7   2  12       21.38       10.68     19.96 o 
  -6   2  12      587.12      646.20     28.70 o 
  -5   2  12     1268.21     1386.40     33.39 o 
  -4   2  12      802.65      861.91     32.22 o 
  -3   2  12      223.86      239.02     18.12 o 
  -2   2  12        0.51       -0.86     12.77 o 
  -1   2  12      586.76      645.35     22.05 o 
   0   2  12      435.30      453.28     18.81 o 
   1   2  12      259.01      271.13     14.12 o 
   2   2  12      456.90      449.24     16.61 o 
   3   2  12     1310.55     1312.36     21.88 o 
   4   2  12      406.42      405.43     14.07 o 
   5   2  12        0.33       -0.59      4.24 o 
   6   2  12        4.35        3.67      4.25 o 
   7   2  12       11.40       -1.01     36.56 o 
   8   2  12        5.61        0.76     24.21 o 
   9   2  12       49.48        1.77     29.25 o 
 -10   3  12        2.38       17.84     52.03 o 
  -9   3  12        9.34       11.45     27.55 o 
  -8   3  12        1.93      -14.76     19.45 o 
  -7   3  12      444.90      508.26     37.97 o 
  -6   3  12      716.49      784.50     28.71 o 
  -5   3  12     1520.49     1529.99     33.53 o 
  -4   3  12      675.29      756.33     26.17 o 
  -3   3  12      165.07      155.26     21.40 o 
  -2   3  12       95.19      106.61     15.58 o 
  -1   3  12      457.56      545.29     27.44 o 
   0   3  12      816.40      910.46     22.59 o 
   1   3  12      522.04      550.02     31.37 o 
   2   3  12      551.07      523.98     20.05 o 
   3   3  12      572.51      549.33     18.53 o 
   4   3  12     1259.46     1240.67     41.90 o 
   5   3  12       29.44       32.07     11.57 o 
   6   3  12       33.94       34.43     12.51 o 
   7   3  12        1.05        2.14      5.22 o 
   8   3  12       36.79       -1.26     38.83 o 
   9   3  12       85.60        0.00     21.43 o 
 -10   4  12       17.48       28.51     40.35 o 
  -9   4  12       46.68       -5.18     26.42 o 
  -8   4  12       53.97       28.82     28.61 o 
  -7   4  12      380.75      478.21     31.99 o 
  -6   4  12      366.74      394.70    108.34 o 
  -5   4  12      250.21      262.86     21.36 o 
  -4   4  12      277.28      322.78     62.23 o 
  -3   4  12        3.41       13.46     11.77 o 
  -2   4  12      267.57      264.23     21.29 o 
  -1   4  12     1039.79     1153.51     24.98 o 
   0   4  12      605.94      764.17     34.29 o 
   1   4  12      320.20      362.48     15.48 o 
   2   4  12      272.08      276.52     19.92 o 
   3   4  12      265.52      288.29     18.08 o 
   4   4  12      520.63      496.25     19.98 o 
   5   4  12      145.82      170.57     11.21 o 
   6   4  12      105.83       88.99     14.35 o 
   7   4  12        1.68        2.80     10.59 o 
   8   4  12       17.76       13.49      8.45 o 
   9   4  12       38.25       62.79     39.34 o 
 -10   5  12       12.55      -11.46     30.71 o 
  -9   5  12       30.38       -1.81     27.15 o 
  -8   5  12       33.05        1.25     12.61 o 
  -7   5  12       53.91        6.01     17.03 o 
  -6   5  12      202.07        0.55     10.60 o 
  -5   5  12        5.94       26.74     18.35 o 
  -4   5  12       55.63       66.31     13.16 o 
  -3   5  12      108.19       65.99     19.51 o 
  -2   5  12      523.04      552.05     24.65 o 
  -1   5  12      824.18      909.06     20.06 o 
   0   5  12      300.93      419.30     47.91 o 
   1   5  12      379.30      473.69     21.21 o 
   2   5  12      501.73      528.22     22.79 o 
   3   5  12      179.26      192.10     14.54 o 
   4   5  12      117.62       93.11     12.50 o 
   5   5  12      510.42      479.86     18.08 o 
   6   5  12       42.50       57.43     13.33 o 
   7   5  12       62.46       69.94     11.21 o 
   8   5  12       67.35       70.38     14.14 o 
   9   5  12        4.27       -0.52      9.39 o 
 -10   6  12        0.16        0.31     37.06 o 
  -9   6  12        2.69       10.49     34.01 o 
  -8   6  12       57.26        6.83     28.18 o 
  -7   6  12      137.34        2.03     16.41 o 
  -6   6  12      153.82       -5.01     14.71 o 
  -5   6  12        8.79       17.65     11.67 o 
  -4   6  12       11.57       20.54     12.16 o 
  -3   6  12       11.46        2.99      7.39 o 
  -2   6  12      468.48      539.08     25.04 o 
  -1   6  12      480.70      508.80     17.65 o 
   0   6  12     1118.97     1150.40     44.13 o 
   1   6  12      636.31      744.14     22.70 o 
   2   6  12      824.36      924.93     21.71 o 
   3   6  12      566.94      615.87     19.83 o 
   4   6  12      353.23      364.77     15.91 o 
   5   6  12       71.96       59.33     11.86 o 
   6   6  12        1.08       -2.49     11.39 o 
   7   6  12       86.96       83.02     16.43 o 
   8   6  12       53.30       61.24     13.09 o 
   9   6  12        5.95       26.58     12.71 o 
  10   6  12        6.57      -10.70     15.04 o 
  -9   7  12        7.84       16.22     30.49 o 
  -8   7  12       81.58       22.76     24.47 o 
  -7   7  12      144.64       39.31     49.56 o 
  -6   7  12      136.23       71.76     41.22 o 
  -5   7  12       19.81       21.50      9.42 o 
  -4   7  12      119.25      133.55     15.44 o 
  -3   7  12      118.14      111.57      8.90 o 
  -2   7  12      404.40      434.24     39.59 o 
  -1   7  12      569.44      584.78     40.35 o 
   0   7  12     1388.30     1471.15     50.69 o 
   1   7  12     1623.03     1837.48     37.19 o 
   2   7  12      810.01     1021.19     21.87 o 
   3   7  12      374.09      426.52     17.26 o 
   4   7  12        2.62        5.89     10.72 o 
   5   7  12        0.10       -1.91      9.99 o 
   6   7  12        0.52        1.71     14.28 o 
   7   7  12        6.25        7.11     10.66 o 
   8   7  12       41.69       19.36     17.55 o 
   9   7  12       13.03       12.48     16.75 o 
  10   7  12        0.01       -3.28     28.50 o 
  -9   8  12        1.59       23.29     31.83 o 
  -8   8  12        9.49       -7.42     26.30 o 
  -7   8  12       44.29       24.73     33.05 o 
  -6   8  12       23.92       23.49     16.41 o 
  -5   8  12       31.29       10.21     11.56 o 
  -4   8  12        4.65       -3.03     17.47 o 
  -3   8  12      228.45      216.61     40.60 o 
  -2   8  12      234.39      319.50     40.09 o 
  -1   8  12      426.45      450.37     63.80 o 
   0   8  12     1261.69     1481.75     78.93 o 
   1   8  12     3088.58     3424.53     56.67 o 
   2   8  12     1060.94     1226.42     25.26 o 
   3   8  12      350.81      403.08     20.48 o 
   4   8  12       15.65        9.92     11.44 o 
   5   8  12       15.18       24.14     12.85 o 
   6   8  12       80.97       86.17     15.00 o 
   7   8  12       62.20       37.33     24.78 o 
   8   8  12       13.47       11.34     16.30 o 
   9   8  12       11.55       12.36     36.31 o 
  10   8  12       10.72        5.80     21.18 o 
  -8   9  12        0.52       -6.34     33.14 o 
  -7   9  12       51.57       54.00     32.33 o 
  -6   9  12      122.27       96.33     74.01 o 
  -5   9  12      105.33        3.03     27.99 o 
  -4   9  12        0.03        1.01     22.95 o 
  -3   9  12      212.40      293.02     70.86 o 
  -2   9  12      419.11      479.88     46.90 o 
  -1   9  12      622.36      751.21     49.17 o 
   0   9  12     1397.11     1481.49     59.51 o 
   1   9  12     2641.14     2691.76     65.44 o 
   2   9  12     1414.85     1433.66     36.48 o 
   3   9  12       47.08       81.02     12.24 o 
   4   9  12       20.23       31.78     11.54 o 
   5   9  12      206.29      196.58     32.18 o 
   6   9  12      214.48      265.09     25.42 o 
   7   9  12      127.78      151.97     22.21 o 
   8   9  12       19.15       14.68     21.00 o 
   9   9  12       31.39       64.30     31.52 o 
  10   9  12        9.57       52.45     51.44 o 
  -8  10  12       12.78       23.45     44.38 o 
  -7  10  12       21.28       -2.27     32.03 o 
  -6  10  12       12.79      -22.95     62.03 o 
  -5  10  12       11.22       11.60     33.29 o 
  -4  10  12       62.78       -5.04     29.25 o 
  -3  10  12      188.74        1.01     25.22 o 
  -2  10  12      331.97      402.97     48.42 o 
  -1  10  12      513.30      670.01     51.95 o 
   0  10  12      517.15      569.68     84.98 o 
   1  10  12      548.83      654.01     35.37 o 
   2  10  12      715.02      776.39     36.73 o 
   3  10  12       39.06       50.58      9.75 o 
   4  10  12      178.00      161.94     20.80 o 
   5  10  12      430.78      471.80     34.89 o 
   6  10  12      577.24      616.15     52.83 o 
   7  10  12      210.92      236.79     31.20 o 
   8  10  12        4.42        6.81     25.72 o 
   9  10  12       11.04       20.68     30.76 o 
  -7  11  12        3.43       38.08     45.89 o 
  -6  11  12       14.79        9.83     36.82 o 
  -5  11  12        6.40        0.00     21.94 o 
  -4  11  12       32.79       14.12     55.73 o 
  -3  11  12       88.86        9.33     52.45 o 
  -2  11  12       57.21        5.30     29.25 o 
  -1  11  12       72.53       98.80     85.49 o 
   0  11  12      288.65      390.11     34.66 o 
   1  11  12      343.58      388.41     54.63 o 
   2  11  12      228.94      264.14     38.15 o 
   3  11  12       55.05       34.13     10.93 o 
   4  11  12      157.25      111.53     35.59 o 
   5  11  12      352.83      358.14     98.23 o 
   6  11  12      225.14      277.91     35.81 o 
   7  11  12      133.64      178.99     37.07 o 
   8  11  12       51.16       70.36     38.58 o 
   9  11  12       43.02       -8.57     31.52 o 
  -6  12  12        0.08      -13.11     38.58 o 
  -5  12  12        0.88       22.70     40.85 o 
  -4  12  12        2.50       31.02     40.09 o 
  -3  12  12       11.32       -7.57     33.03 o 
  -2  12  12       60.29       52.66     42.87 o 
  -1  12  12       79.64       53.70     71.49 o 
   0  12  12      115.80       80.84     75.40 o 
   1  12  12      238.16      167.38    127.98 o 
   2  12  12      131.78      117.05     85.99 o 
   3  12  12       46.95       24.00     24.93 o 
   4  12  12        0.24       -5.49     20.59 o 
   5  12  12      196.98      160.57     65.13 o 
   6  12  12      272.77      295.75     51.06 o 
   7  12  12      189.36      343.71     52.96 o 
   8  12  12      152.93      158.87     49.17 o 
  -5  13  12        1.56       -4.54     35.81 o 
  -4  13  12        1.90      -27.80     30.76 o 
  -3  13  12       25.00       10.42     26.74 o 
  -2  13  12       49.50        4.42     24.43 o 
  -1  13  12      110.99       91.62     73.89 o 
   0  13  12       57.95       44.00     43.25 o 
   1  13  12      107.74      131.51    108.56 o 
   2  13  12      124.93       61.50     59.64 o 
   3  13  12        3.03      -17.41     26.28 o 
   4  13  12       16.07        0.51     18.45 o 
   5  13  12      145.81      122.23    101.88 o 
   6  13  12      189.57       -0.76     28.50 o 
   7  13  12       52.37      121.04     49.93 o 
  -3  14  12        4.62      -17.61     30.49 o 
  -2  14  12       27.07       -1.50     28.71 o 
  -1  14  12       53.91       -2.86     29.78 o 
   0  14  12       87.18       50.15     66.45 o 
   1  14  12       45.56       42.04     41.48 o 
   2  14  12       57.79       33.47     33.16 o 
   3  14  12       12.04       15.79     28.50 o 
   4  14  12       10.14        0.00     22.44 o 
   5  14  12       48.98        0.25     28.24 o 
   6  14  12       73.87        0.25     27.74 o 
  -1  15  12       37.40       -0.25     25.28 o 
   0  15  12      118.56       72.58     72.75 o 
   1  15  12      122.90       95.88     91.41 o 
   2  15  12        5.55        0.25     29.50 o 
   3  15  12       11.58        8.37     28.71 o 
  -4  -5  13       20.02        1.67     14.58 o 
  -3  -5  13       19.35       32.85     30.92 o 
  -2  -5  13        8.06        6.79     14.67 o 
  -1  -5  13       28.72       29.58     17.83 o 
   0  -5  13       21.69      -11.10     39.59 o 
   1  -5  13      112.17      140.21     54.97 o 
   2  -5  13      200.43      -34.55     77.16 o 
   3  -5  13      155.26      147.77     52.20 o 
  -5  -4  13       60.97       29.05     21.54 o 
  -4  -4  13      214.26      123.61     71.79 o 
  -3  -4  13      103.00      121.20     22.03 o 
  -2  -4  13        2.27        5.14     13.13 o 
  -1  -4  13       38.84       56.62     18.63 o 
   0  -4  13      163.93      133.82     35.35 o 
   1  -4  13       40.22      100.11     76.16 o 
   2  -4  13      154.40      140.96     83.22 o 
   3  -4  13      236.58      272.10     40.69 o 
   4  -4  13      197.65      213.42     40.72 o 
   5  -4  13      104.44      136.42     54.22 o 
  -7  -3  13        0.65       13.15     35.77 o 
  -6  -3  13       21.49       13.23     27.68 o 
  -5  -3  13       73.67       37.02     25.43 o 
  -4  -3  13      181.75      169.20     27.15 o 
  -3  -3  13       64.79       60.32     19.32 o 
  -2  -3  13       16.24        9.09     13.77 o 
  -1  -3  13       33.18       32.28     16.37 o 
   0  -3  13      316.73      310.04     27.67 o 
   1  -3  13      345.89      330.45     17.72 o 
   2  -3  13      164.39      222.76     41.74 o 
   3  -3  13      195.09      218.88     57.69 o 
   4  -3  13       86.66      126.12     35.04 o 
   5  -3  13       38.65       14.12     38.83 o 
   6  -3  13       18.01       72.88     81.70 o 
  -7  -2  13       23.82       20.22     22.86 o 
  -6  -2  13        1.99       11.56     23.32 o 
  -5  -2  13       41.47       25.33     26.56 o 
  -4  -2  13       62.48       58.31     27.34 o 
  -3  -2  13        6.21       -6.21     15.68 o 
  -2  -2  13       57.22       52.37     17.79 o 
  -1  -2  13      234.86      302.64     19.23 o 
   0  -2  13      349.60      389.62     18.78 o 
   1  -2  13      597.43      569.37     29.49 o 
   2  -2  13      146.79      130.58     22.95 o 
   3  -2  13      183.80      143.05     94.82 o 
   4  -2  13      129.62      115.75     45.39 o 
   5  -2  13       38.47       40.09     41.36 o 
   6  -2  13        0.12      -13.36     39.34 o 
   7  -2  13        9.45       39.84     76.16 o 
  -8  -1  13       76.09       19.11     29.83 o 
  -7  -1  13       10.87       16.89     23.58 o 
  -6  -1  13        0.05        6.38     28.49 o 
  -5  -1  13       15.42        6.65     20.62 o 
  -4  -1  13        8.55       14.96     16.49 o 
  -3  -1  13       33.59       26.02     15.95 o 
  -2  -1  13        0.23        6.67     12.53 o 
  -1  -1  13      414.61      438.30     23.39 o 
   0  -1  13      621.95      657.49     30.11 o 
   1  -1  13      526.68      520.35     22.93 o 
   2  -1  13      686.95      643.22     47.68 o 
   3  -1  13      366.63      371.50     38.62 o 
   4  -1  13      145.81      207.54     46.15 o 
   5  -1  13        8.62       -9.83     33.03 o 
   6  -1  13        1.14       46.65     67.83 o 
   7  -1  13       26.58       46.65     44.38 o 
   8  -1  13       29.01       37.07     74.64 o 
  -8   0  13        4.47       -7.72     20.00 o 
  -7   0  13       21.98       12.19     19.49 o 
  -6   0  13        7.56       -3.39     22.83 o 
  -5   0  13        4.93      -17.63     17.63 o 
  -4   0  13       12.62        8.55     16.20 o 
  -3   0  13       32.00       36.68     16.26 o 
  -2   0  13       55.84       77.16     18.45 o 
  -1   0  13      259.09      248.75     20.60 o 
   0   0  13      691.04      742.12     33.53 o 
   1   0  13      339.72      361.65     16.05 o 
   2   0  13      712.52      737.26     25.52 o 
   3   0  13      415.79      458.85     35.45 o 
   4   0  13      146.85      148.02     65.56 o 
   5   0  13       16.29       21.18     33.29 o 
   6   0  13       23.93       40.35     38.33 o 
   7   0  13      102.87        1.26     45.64 o 
   8   0  13       71.42       -0.50     27.74 o 
  -9   1  13       59.51       27.71     38.71 o 
  -8   1  13        6.84       -0.57     16.69 o 
  -7   1  13       37.28       11.59     24.61 o 
  -6   1  13       38.38       26.06     23.95 o 
  -5   1  13       57.18       39.65     19.13 o 
  -4   1  13       43.65       53.54     17.71 o 
  -3   1  13        1.46        8.51     14.04 o 
  -2   1  13        9.37        4.80     12.84 o 
  -1   1  13        2.14        2.28      9.33 o 
   0   1  13      212.31      201.81     17.75 o 
   1   1  13      346.13      341.19     20.35 o 
   2   1  13      968.31     1009.91     39.71 o 
   3   1  13     1355.97     1373.06     26.03 o 
   4   1  13      372.51      375.81     14.13 o 
   5   1  13      137.90      158.87     39.84 o 
   7   1  13      127.80        0.50     24.96 o 
   8   1  13      132.32        2.52     49.68 o 
  -9   2  13      124.63       53.53     49.77 o 
  -8   2  13       80.12       41.56     36.42 o 
  -7   2  13        8.08       14.06     21.65 o 
  -6   2  13      117.34       89.89     31.89 o 
  -5   2  13       41.74       19.61     18.45 o 
  -4   2  13       10.03        7.92     13.65 o 
  -3   2  13      181.26      189.81     20.99 o 
  -2   2  13       47.07       59.24     14.73 o 
  -1   2  13        1.94        0.07      9.14 o 
   0   2  13       34.26       44.13     15.10 o 
   1   2  13      641.55      644.75     22.22 o 
   2   2  13     1740.91     1799.76     42.43 o 
   3   2  13     2171.30     2287.77     31.94 o 
   4   2  13      543.66      544.94     13.30 o 
   5   2  13       49.12       39.27      6.23 o 
   6   2  13      142.80        1.26     23.45 o 
   7   2  13      361.31       -1.77     43.12 o 
   8   2  13      193.30       -2.52     29.50 o 
  -9   3  13      166.85        8.30     19.77 o 
  -8   3  13      215.62       96.47     57.27 o 
  -7   3  13       75.58       19.74     21.90 o 
  -6   3  13        1.21        0.46     13.31 o 
  -5   3  13       36.10       40.63     16.88 o 
  -4   3  13        0.69       13.10     14.52 o 
  -3   3  13       76.44       87.42     16.15 o 
  -2   3  13       10.52        4.83     11.91 o 
  -1   3  13      106.12      134.20     15.09 o 
   0   3  13      147.38      192.32     15.01 o 
   1   3  13      810.88      828.40     24.04 o 
   2   3  13     1192.21     1245.52     51.95 o 
   3   3  13      727.75      748.66     26.40 o 
   4   3  13      132.10      144.61     15.52 o 
   5   3  13      119.13      111.05     10.66 o 
   6   3  13      333.84      353.74     10.49 o 
   7   3  13      645.24      787.02     56.99 o 
   8   3  13      276.67       -3.03     46.40 o 
  -9   4  13      233.18       14.07     21.56 o 
  -8   4  13      341.05      374.85    120.81 o 
  -7   4  13      224.93       -6.44     21.91 o 
  -6   4  13        6.93        8.50     14.63 o 
  -5   4  13        1.81        2.92     11.43 o 
  -4   4  13      176.77      157.79     28.37 o 
  -3   4  13       52.89       48.94     17.20 o 
  -2   4  13       43.00       45.28     14.33 o 
  -1   4  13      117.68      120.82     19.27 o 
   0   4  13       17.31       21.13     12.05 o 
   1   4  13      257.15      336.51     18.39 o 
   2   4  13      328.73      387.52     19.78 o 
   3   4  13       18.36       22.73     13.48 o 
   4   4  13       73.03       92.92     12.81 o 
   5   4  13       23.91       34.46     10.70 o 
   6   4  13      454.30      517.08     16.65 o 
   7   4  13      665.07      781.73     23.42 o 
   8   4  13      373.87      532.33     53.96 o 
  -9   5  13      185.91        7.88     18.18 o 
  -8   5  13      339.06       10.74     28.65 o 
  -7   5  13      187.06        4.10     18.85 o 
  -6   5  13       85.32        2.82     17.23 o 
  -5   5  13       13.03       14.62     16.51 o 
  -4   5  13       76.34       61.56     14.34 o 
  -3   5  13      114.12      103.13     18.49 o 
  -2   5  13        8.92        6.08     11.61 o 
  -1   5  13        6.37       19.31     13.12 o 
   0   5  13        5.73       17.86     13.62 o 
   1   5  13      121.59      151.85     26.86 o 
   2   5  13      180.51      215.23     17.46 o 
   3   5  13        1.24       13.31     10.51 o 
   4   5  13        0.46        7.28     13.83 o 
   5   5  13      113.77      144.30     14.50 o 
   6   5  13      571.18      622.59     25.15 o 
   7   5  13      474.79      546.10     19.55 o 
   8   5  13      401.62      481.28     17.13 o 
  -9   6  13      226.74      105.36     82.72 o 
  -8   6  13      351.11       20.70     37.52 o 
  -7   6  13      276.00       22.97     29.76 o 
  -6   6  13       49.86        6.41     11.64 o 
  -5   6  13        0.08       -1.92      9.40 o 
  -4   6  13      157.20      169.02     19.94 o 
  -3   6  13       45.18       42.68     16.68 o 
  -2   6  13       82.78       92.46     13.09 o 
  -1   6  13        5.37       10.38     10.23 o 
   0   6  13       12.74       19.42     21.69 o 
   1   6  13       18.21       12.44     10.63 o 
   2   6  13        4.63       17.23     13.74 o 
   3   6  13       88.21       88.16     14.45 o 
   4   6  13      136.14      163.81     23.28 o 
   5   6  13      111.71      109.95     17.99 o 
   6   6  13      155.07      176.49     20.16 o 
   7   6  13      249.45      272.99     20.06 o 
   8   6  13      322.63      398.66     18.17 o 
   9   6  13      156.75      143.91     20.08 o 
  -9   7  13      164.49      209.56     72.00 o 
  -8   7  13      287.59       88.70     91.79 o 
  -7   7  13      147.94        3.17     15.82 o 
  -6   7  13        6.75       -2.49     13.07 o 
  -5   7  13       13.24        7.23     13.18 o 
  -4   7  13       37.03       20.16     12.72 o 
  -3   7  13       86.90       88.62     10.86 o 
  -2   7  13        0.51        2.64      7.39 o 
  -1   7  13      121.15      121.80     31.77 o 
   0   7  13      113.52      151.55     30.51 o 
   1   7  13        0.22       -1.12     10.09 o 
   2   7  13       10.74       10.69     10.04 o 
   3   7  13       15.45       12.93     11.06 o 
   4   7  13       29.01       31.68     13.44 o 
   5   7  13       10.14       21.02     18.24 o 
   6   7  13       99.97      107.01     16.36 o 
   7   7  13      153.65      194.59     18.83 o 
   8   7  13      263.69      365.69     24.60 o 
   9   7  13      287.24      320.73     27.04 o 
  10   7  13      170.65      148.03     20.42 o 
  -8   8  13      267.59      332.64     46.18 o 
  -7   8  13      125.37       66.43     64.81 o 
  -6   8  13       32.61       -4.16     22.29 o 
  -5   8  13       11.25        4.46      8.63 o 
  -4   8  13       67.83       -5.74     24.13 o 
  -3   8  13      428.01      438.77     75.65 o 
  -2   8  13      200.95      231.74     40.09 o 
  -1   8  13       60.26       79.94     32.53 o 
   0   8  13       15.19        6.30     22.44 o 
   1   8  13        0.19        0.25     25.22 o 
   2   8  13      105.81      111.59     15.75 o 
   3   8  13      168.10      177.61     14.50 o 
   4   8  13        9.16       -1.36     12.08 o 
   5   8  13       61.08       75.28     14.38 o 
   6   8  13      149.58      159.59     16.92 o 
   7   8  13      190.21      217.42     29.32 o 
   8   8  13      251.57      331.02     24.79 o 
   9   8  13      197.92      240.47     47.79 o 
  10   8  13      121.92      106.56     44.13 o 
  -8   9  13       94.68      111.48     39.76 o 
  -7   9  13      163.21      163.42     39.49 o 
  -6   9  13       28.57        0.69     18.97 o 
  -5   9  13        1.61       -0.25     38.58 o 
  -4   9  13      229.72        6.56     31.27 o 
  -3   9  13      190.66        3.03     27.49 o 
  -2   9  13      201.54      183.33     41.61 o 
  -1   9  13      130.20      154.83     60.27 o 
   0   9  13       10.60       16.39     27.23 o 
   1   9  13       11.18       19.50     19.41 o 
   2   9  13       29.63       35.49     10.60 o 
   3   9  13       32.29       33.95     11.88 o 
   4   9  13       35.90       57.94     14.23 o 
   5   9  13      178.61      219.16     17.91 o 
   6   9  13      218.09      276.87     21.65 o 
   7   9  13      173.76      272.95     41.52 o 
   8   9  13      189.01      266.49     49.68 o 
   9   9  13      143.57      139.67    124.07 o 
  -7  10  13       54.49       30.76     72.62 o 
  -6  10  13        7.71       18.16     40.85 o 
  -5  10  13       54.83        0.76     26.98 o 
  -4  10  13      190.01        0.76     25.97 o 
  -3  10  13      204.80       -4.54     48.16 o 
  -2  10  13       62.88       -0.76     23.45 o 
  -1  10  13       43.87       -1.51     23.70 o 
   0  10  13        1.79      -12.06     20.92 o 
   1  10  13        5.61       18.66     25.85 o 
   2  10  13        1.48       -3.40      5.91 o 
   3  10  13       21.08       23.25     16.69 o 
   4  10  13      102.45      116.06     15.41 o 
   5  10  13      139.90      153.79     55.94 o 
   6  10  13      135.48      153.85     57.41 o 
   7  10  13       96.13      106.83     52.56 o 
   8  10  13       75.57       52.05     53.08 o 
   9  10  13       96.05      148.78     39.84 o 
  -6  11  13        0.59      -21.18     67.58 o 
  -5  11  13       33.76       69.85     46.15 o 
  -4  11  13       53.21        8.57     34.80 o 
  -3  11  13       61.07        5.30     32.28 o 
  -2  11  13       32.32       -4.79     29.76 o 
  -1  11  13       17.08       -3.71     24.47 o 
   0  11  13       45.10       22.99     30.51 o 
   1  11  13       63.29       24.40     24.33 o 
   2  11  13       22.50      -13.63     26.54 o 
   3  11  13       39.05        6.82     19.96 o 
   4  11  13       62.62       18.49     15.14 o 
   5  11  13       47.73        6.86     16.89 o 
   6  11  13       55.09       35.40     28.61 o 
   7  11  13       51.04       29.63     40.22 o 
   8  11  13       28.11       92.29     39.59 o 
  -6  12  13        7.38       -3.78     36.06 o 
  -5  12  13        4.30       21.18     42.36 o 
  -4  12  13       80.99      107.93     82.71 o 
  -3  12  13       28.04       -5.04     33.79 o 
  -2  12  13       68.38       46.60     45.89 o 
  -1  12  13      100.58       60.68     80.44 o 
   0  12  13       30.54       56.02     46.40 o 
   1  12  13        6.73        8.96     23.26 o 
   2  12  13        3.69        3.73     20.41 o 
   3  12  13       13.75       28.20     31.01 o 
   4  12  13       34.99        4.11     24.61 o 
   5  12  13       18.35        1.27     29.94 o 
   6  12  13       27.64       26.57     31.03 o 
   7  12  13       39.27       37.60     41.36 o 
  -4  13  13       35.55       19.16     43.63 o 
  -3  13  13       86.15       61.64     71.74 o 
  -2  13  13       33.45       17.40     32.59 o 
  -1  13  13       35.38       18.12     28.44 o 
   0  13  13       10.13       21.58     28.24 o 
   1  13  13        5.10      -23.41     31.96 o 
   2  13  13        0.49       13.90     26.02 o 
   3  13  13        0.77       10.63     30.88 o 
   4  13  13        3.79      -11.95     25.66 o 
   5  13  13        1.07       10.94     25.66 o 
   6  13  13       12.99       38.12     39.09 o 
  -3  14  13       63.13        3.28     38.08 o 
  -2  14  13       94.23       56.48     52.45 o 
  -1  14  13       24.41       52.43     53.21 o 
   0  14  13       22.07       36.10     46.65 o 
   1  14  13        0.04       -2.96     29.78 o 
   2  14  13        3.38       12.80     28.61 o 
   3  14  13       11.08       -1.01     30.51 o 
   4  14  13       10.90        0.00     23.20 o 
   5  14  13       10.60       -1.13     22.38 o 
  -3  -4  14        1.72        7.52     22.78 o 
  -2  -4  14       12.80        5.50     12.98 o 
  -1  -4  14       70.25       45.09     16.49 o 
   0  -4  14       29.14       61.78     48.42 o 
   1  -4  14        6.60       -9.08     39.34 o 
   2  -4  14        0.07      -12.86     41.10 o 
   3  -4  14        2.26       16.92     36.24 o 
  -5  -3  14       56.70       31.76     24.98 o 
  -4  -3  14        8.15        0.10     15.02 o 
  -3  -3  14        0.77       -7.56     16.29 o 
  -2  -3  14        0.43       15.52     24.96 o 
  -1  -3  14       11.01       -0.86     19.40 o 
   0  -3  14       91.53       85.28     17.46 o 
   1  -3  14       74.40      116.50     49.17 o 
   2  -3  14       16.79      -20.17     39.84 o 
   3  -3  14        6.92       26.89     34.19 o 
   4  -3  14        4.68       36.06     43.63 o 
  -6  -2  14      215.12      209.57     77.62 o 
  -5  -2  14      159.44      140.28     26.83 o 
  -4  -2  14        9.40       12.83     17.76 o 
  -3  -2  14       51.00       30.29     22.94 o 
  -2  -2  14       20.66       32.82     18.59 o 
  -1  -2  14        7.23       19.99     16.36 o 
   0  -2  14       70.22       81.99     17.23 o 
   1  -2  14      141.54      137.22     31.51 o 
   2  -2  14       26.49       55.47     29.04 o 
   3  -2  14        1.61      -28.31     28.31 o 
   4  -2  14        1.41       42.62     40.60 o 
   5  -2  14        0.01      -28.24     41.86 o 
   6  -2  14        1.74       23.20     43.37 o 
  -7  -1  14      503.49      504.39     37.04 o 
  -6  -1  14      307.43      286.54     95.14 o 
  -5  -1  14       48.54       64.49     29.49 o 
  -4  -1  14        3.20       10.19     21.68 o 
  -3  -1  14       11.53        6.86     19.36 o 
  -2  -1  14       24.50       27.24     17.89 o 
  -1  -1  14       22.33       22.19     15.96 o 
   0  -1  14       88.20       88.23     21.00 o 
   1  -1  14      237.83      235.38     14.58 o 
   2  -1  14      163.10      165.59     31.36 o 
   3  -1  14        3.29       19.34     24.04 o 
   4  -1  14        2.28       -8.07     52.20 o 
   5  -1  14        3.55       17.90     38.58 o 
   6  -1  14       13.56        5.55     35.56 o 
   7  -1  14       91.37       96.33     54.47 o 
  -7   0  14      321.96      291.14    103.51 o 
  -6   0  14      338.97      250.00    102.80 o 
  -5   0  14      116.25       77.91     37.39 o 
  -4   0  14        9.79        5.93     21.07 o 
  -3   0  14      196.98      210.68     35.27 o 
  -2   0  14      514.54      584.32     25.31 o 
  -1   0  14      159.39      175.70     20.79 o 
   0   0  14       92.63      103.72     17.24 o 
   1   0  14      132.20      134.89     13.30 o 
   2   0  14      153.76      126.51     14.43 o 
   3   0  14       10.54        1.79     17.27 o 
   4   0  14       17.69       20.17     33.54 o 
   5   0  14        2.34       10.09     33.03 o 
   6   0  14       19.60       10.09     34.80 o 
   7   0  14       45.17       45.39     44.13 o 
  -8   1  14      187.95       63.54     54.92 o 
  -7   1  14      167.16      109.54     82.70 o 
  -6   1  14      117.92       87.56     42.66 o 
  -5   1  14       12.73       16.06     19.91 o 
  -4   1  14      322.48      242.30     84.53 o 
  -3   1  14      406.21      428.23     27.67 o 
  -2   1  14      255.83      290.47     23.33 o 
  -1   1  14      324.95      373.40     22.26 o 
   0   1  14      140.53      158.18     17.34 o 
   1   1  14      130.37      126.60     22.67 o 
   2   1  14      123.47       88.53     22.67 o 
   3   1  14      340.54      316.52     12.79 o 
   4   1  14        4.79        4.03     41.61 o 
   5   1  14       45.65       37.57     36.31 o 
   6   1  14        7.39       36.31     37.32 o 
   7   1  14        0.36        2.52     30.26 o 
  -8   2  14       88.84       21.15     29.95 o 
  -7   2  14       52.49       -1.22     16.70 o 
  -6   2  14        0.87        5.84     16.59 o 
  -5   2  14       15.94       10.79     17.27 o 
  -4   2  14       37.53       14.43     18.07 o 
  -3   2  14      269.31      300.67     25.52 o 
  -2   2  14      483.04      588.19     36.69 o 
  -1   2  14      618.74      723.45     26.60 o 
   0   2  14      465.85      529.22     23.10 o 
   1   2  14      307.61      333.29     19.45 o 
   2   2  14      147.17      136.22     15.51 o 
   3   2  14      152.17      131.74     14.23 o 
   4   2  14       27.64       24.58      9.60 o 
   5   2  14      159.64      176.01     65.31 o 
   6   2  14        6.61      -27.74     34.29 o 
   7   2  14       18.11        1.01     26.23 o 
  -8   3  14       56.78       24.57     26.00 o 
  -7   3  14       79.73       43.29     28.21 o 
  -6   3  14        4.26       -1.50     11.59 o 
  -5   3  14        1.50       12.34     19.27 o 
  -4   3  14      146.30       99.99     39.43 o 
  -3   3  14      406.58      465.98     25.95 o 
  -2   3  14      886.48      958.27     26.99 o 
  -1   3  14      675.69      778.27     24.11 o 
   0   3  14      606.39      760.01     24.90 o 
   1   3  14      184.67      199.00     22.46 o 
   2   3  14       55.24       81.76     16.21 o 
   3   3  14        3.57        9.51      9.00 o 
   4   3  14       53.32       31.60     13.68 o 
   5   3  14       10.88       12.70      8.11 o 
   6   3  14       39.89       61.28     35.30 o 
   7   3  14        1.98       23.70     33.54 o 
  -8   4  14      114.24       -7.62     26.53 o 
  -7   4  14       95.03       -5.23     22.81 o 
  -6   4  14        0.28        2.01     13.09 o 
  -5   4  14       15.92        8.42     15.88 o 
  -4   4  14      108.80       86.86     34.21 o 
  -3   4  14      509.35      611.59     26.47 o 
  -2   4  14      779.75      881.80     39.77 o 
  -1   4  14      955.76     1069.68     28.39 o 
   0   4  14      519.02      706.07     26.62 o 
   1   4  14      340.02      365.94     20.55 o 
   2   4  14       74.26       70.44     16.08 o 
   3   4  14        0.08        8.86     11.68 o 
   4   4  14        9.64       12.68     14.83 o 
   5   4  14        6.15        2.86      7.40 o 
   6   4  14       28.02       24.55      9.85 o 
   7   4  14       11.54       -2.02     24.71 o 
  -8   5  14      175.65        3.74     17.07 o 
  -7   5  14      145.14       -3.65     21.67 o 
  -6   5  14        2.90       -2.07     16.02 o 
  -5   5  14       77.93       -5.30     16.26 o 
  -4   5  14       97.57       87.68     31.58 o 
  -3   5  14      536.94      596.10     24.65 o 
  -2   5  14      641.42      638.02     22.11 o 
  -1   5  14     1233.44     1303.53     46.71 o 
   0   5  14      986.24     1138.63     30.29 o 
   1   5  14      213.58      270.60     19.50 o 
   2   5  14        8.87       27.11     13.73 o 
   3   5  14       22.66       28.61     12.39 o 
   4   5  14       57.02       94.87     14.40 o 
   5   5  14       18.34       19.26     11.54 o 
   6   5  14        5.16       -6.97      8.66 o 
   7   5  14        7.63        2.89      7.51 o 
  -8   6  14       88.57        6.05     15.76 o 
  -7   6  14       22.56       -1.18     12.02 o 
  -6   6  14        0.02        0.69     11.17 o 
  -5   6  14      138.80       12.25     23.89 o 
  -4   6  14      335.89      398.52     35.52 o 
  -3   6  14      479.62      504.12     20.45 o 
  -2   6  14      813.27      795.91     27.12 o 
  -1   6  14      820.88      837.94     63.17 o 
   0   6  14     1042.31     1048.77     48.16 o 
   1   6  14      115.03      131.09     32.91 o 
   2   6  14       14.53       14.06     14.14 o 
   3   6  14      372.45      371.67     17.50 o 
   4   6  14      404.81      459.74     20.58 o 
   5   6  14      125.93      143.66     16.49 o 
   6   6  14        9.38       12.44     11.90 o 
   7   6  14        3.71        2.15     11.06 o 
   8   6  14        0.04        0.24     12.21 o 
  -8   7  14        8.16        6.59     28.61 o 
  -7   7  14        2.76        7.19     31.85 o 
  -6   7  14       10.56        7.39     16.22 o 
  -5   7  14       70.75       30.73     22.46 o 
  -4   7  14      424.36      491.67    140.67 o 
  -3   7  14      295.98      280.61     82.81 o 
  -2   7  14      253.73      257.15     16.78 o 
  -1   7  14      416.25      413.31     66.07 o 
   0   7  14      903.54      933.78     47.91 o 
   1   7  14      269.07      341.94     35.05 o 
   2   7  14      107.37       72.77     13.92 o 
   3   7  14      243.96      260.79     18.11 o 
   4   7  14      186.24      187.21     24.93 o 
   5   7  14       92.19       97.31     18.85 o 
   6   7  14       95.80      135.64     21.99 o 
   7   7  14       24.63       36.87     15.03 o 
   8   7  14       10.46        7.76     15.23 o 
   9   7  14        0.42        3.31     12.23 o 
  -8   8  14        0.14       26.95     55.18 o 
  -7   8  14        0.98       -3.31     30.13 o 
  -6   8  14        8.77      -10.96     25.75 o 
  -5   8  14        3.95        7.27     26.98 o 
  -4   8  14       69.23        2.27     26.98 o 
  -3   8  14      123.31       -0.50     22.44 o 
  -2   8  14      161.50      118.02     62.03 o 
  -1   8  14      506.59      523.25     46.40 o 
   0   8  14      675.85      645.81     46.40 o 
   1   8  14      601.69      611.76     66.32 o 
   2   8  14       18.49       29.90     11.57 o 
   3   8  14      105.42       98.95     14.23 o 
   4   8  14      301.61      342.23     33.29 o 
   5   8  14      361.46      456.63     38.82 o 
   6   8  14      177.81      184.73     23.07 o 
   7   8  14       22.18       23.40     19.44 o 
   8   8  14       24.65       18.52     19.17 o 
   9   8  14        2.14        1.47     18.16 o 
  -7   9  14        1.98       11.11     35.97 o 
  -6   9  14        6.06        0.35     19.17 o 
  -5   9  14       14.66        3.78     32.03 o 
  -4   9  14       25.49        1.01     24.96 o 
  -3   9  14       87.35       -6.30     47.91 o 
  -2   9  14      203.98       -3.03     27.23 o 
  -1   9  14      494.50      529.05     50.18 o 
   0   9  14      601.30      605.46     75.65 o 
   1   9  14      373.94      358.83     30.73 o 
   2   9  14       38.77       28.05      9.73 o 
   3   9  14      164.50      176.12     21.14 o 
   4   9  14      324.88      414.72     48.42 o 
   5   9  14      267.90      350.66     20.77 o 
   6   9  14      171.78      215.41     39.18 o 
   7   9  14       33.39       57.89     24.78 o 
   8   9  14       14.51       27.61     19.43 o 
  -6  10  14        1.06       -8.07     38.08 o 
  -5  10  14        0.93        8.07     59.26 o 
  -4  10  14       18.21        3.03     30.26 o 
  -3  10  14       69.72       -0.50     25.22 o 
  -2  10  14      212.58        1.26     26.73 o 
  -1  10  14      422.58      532.58     52.96 o 
   0  10  14      517.08      580.52     38.22 o 
   1  10  14      176.38      101.79     88.01 o 
   2  10  14       10.29       10.23     31.55 o 
   3  10  14       18.87       26.81     10.80 o 
   4  10  14      220.40      310.21     27.27 o 
   5  10  14      199.88      256.73     73.77 o 
   6  10  14       83.05       56.20     41.00 o 
   7  10  14       87.75       53.13     71.87 o 
   8  10  14       50.48       90.50     40.38 o 
  -6  11  14        0.31       34.04     48.42 o 
  -5  11  14       13.94       -3.28     34.55 o 
  -4  11  14       63.76        3.03     52.45 o 
  -3  11  14      137.87        4.03     32.53 o 
  -2  11  14      311.38       -3.03     31.77 o 
  -1  11  14      281.49      427.44     39.88 o 
   0  11  14      117.41       50.50     48.79 o 
   1  11  14       25.37       21.40     23.97 o 
   2  11  14       19.95       24.03     23.71 o 
   3  11  14       48.53        4.26     22.91 o 
   4  11  14      150.27        2.00     18.18 o 
   5  11  14      235.49      350.75    207.91 o 
   6  11  14       82.11       56.94     37.32 o 
   7  11  14      133.43      114.77    102.13 o 
  -5  12  14       38.20       50.18     49.68 o 
  -4  12  14       61.07       -1.77     33.54 o 
  -3  12  14      122.42       -1.26     30.51 o 
  -2  12  14      120.53      100.33     83.09 o 
  -1  12  14       68.22       43.01     47.53 o 
   0  12  14        0.61       -0.74     18.62 o 
   1  12  14       18.62       22.65     32.42 o 
   2  12  14       64.14       41.10     52.20 o 
   3  12  14      188.18       72.65     93.68 o 
   4  12  14      246.83      368.98    226.45 o 
   5  12  14      204.43        2.12     24.57 o 
   6  12  14       45.64        3.55     26.19 o 
  -3  13  14       45.18       50.97     49.30 o 
  -2  13  14       33.82       25.99     31.34 o 
  -1  13  14       26.59       23.66     37.41 o 
   0  13  14        0.22       -6.41     29.31 o 
   1  13  14       90.09       32.52     34.80 o 
   2  13  14      138.66      112.28     98.85 o 
   3  13  14      129.77      103.56     92.17 o 
   4  13  14      131.73       87.31     68.34 o 
   5  13  14       86.31        2.24     22.37 o 
  -1  14  14        5.88       -4.28     43.60 o 
   0  14  14        0.17        5.28     26.84 o 
   1  14  14       27.45        4.65     26.39 o 
   2  14  14      100.39       29.20     51.78 o 
   3  14  14      100.76       46.73     58.00 o 
  -2  -3  15       97.92       77.63     27.31 o 
  -1  -3  15      245.00      211.43     35.46 o 
   0  -3  15      376.53      406.50    101.88 o 
   1  -3  15      317.23      393.13     65.31 o 
  -4  -2  15        2.70        8.72     20.79 o 
  -3  -2  15        0.46       26.30     22.25 o 
  -2  -2  15       68.63       69.51     23.27 o 
  -1  -2  15      276.85      265.07     26.58 o 
   0  -2  15      240.17      213.98     31.52 o 
   1  -2  15      300.19      348.75     59.51 o 
   2  -2  15      142.92      225.44     55.73 o 
   3  -2  15       13.38       24.35     29.20 o 
   4  -2  15        5.24       26.73     68.09 o 
  -5  -1  15        6.01        4.45     20.02 o 
  -4  -1  15        5.60        7.55     17.73 o 
  -3  -1  15       16.64        6.39     17.95 o 
  -2  -1  15       42.62       48.31     20.77 o 
  -1  -1  15      190.74      178.16     35.99 o 
   0  -1  15      285.62      278.51     23.30 o 
   1  -1  15      313.74      335.43     56.11 o 
   2  -1  15      147.63      102.13     87.00 o 
   3  -1  15        0.35       -2.95     21.16 o 
   4  -1  15       33.97       51.69     43.63 o 
   5  -1  15      176.58      179.04     87.50 o 
  -6   0  15       31.17       34.12     23.43 o 
  -5   0  15       39.48       63.00     29.94 o 
  -4   0  15        8.81       -8.34     19.43 o 
  -3   0  15        8.61        5.09     15.06 o 
  -2   0  15       28.08       17.69     16.01 o 
  -1   0  15      118.40       79.64     30.62 o 
   0   0  15      218.98      201.94     59.55 o 
   1   0  15      221.93      208.26     58.66 o 
   2   0  15      155.92      157.25     37.57 o 
   3   0  15        0.60      -16.69     29.79 o 
   4   0  15       73.09      102.13     43.37 o 
   5   0  15      230.75      233.76     53.71 o 
   6   0  15      193.12      244.86     58.00 o 
  -6   1  15       41.60       10.19     21.73 o 
  -5   1  15       40.97       16.52     22.46 o 
  -4   1  15        1.00        6.20     15.96 o 
  -3   1  15       12.36        9.60     17.79 o 
  -2   1  15      102.14       82.72     25.15 o 
  -1   1  15       42.43       41.47     17.93 o 
   0   1  15       83.23       95.98     22.31 o 
   1   1  15      158.80       86.12     74.77 o 
   2   1  15       99.45       80.91     29.85 o 
   3   1  15        0.00        6.30     27.49 o 
   4   1  15      141.93       73.13     39.59 o 
   5   1  15      173.22      238.05     78.93 o 
   6   1  15      212.84      239.06     53.96 o 
   7   1  15      110.92      148.78     51.95 o 
  -7   2  15        0.99        1.55     18.22 o 
  -6   2  15        2.44      -12.18     18.99 o 
  -5   2  15      112.29       49.88     42.99 o 
  -4   2  15       59.57       32.26     20.56 o 
  -3   2  15        2.84       -0.82     14.62 o 
  -2   2  15        4.93        3.66     12.46 o 
  -1   2  15        1.39        1.14     10.50 o 
   0   2  15       56.74       60.95     14.96 o 
   1   2  15      108.26      128.14     23.83 o 
   2   2  15        7.82        2.72     10.77 o 
   3   2  15        3.63       15.80     13.59 o 
   4   2  15       86.86      118.52     39.34 o 
   5   2  15      253.72      264.53     48.42 o 
   6   2  15      251.80      367.41     82.96 o 
   7   2  15      214.69      305.12     55.48 o 
  -7   3  15        2.48       -7.29     20.22 o 
  -6   3  15        9.42       14.06     20.09 o 
  -5   3  15        3.07        4.27     17.75 o 
  -4   3  15        2.93        3.86     22.83 o 
  -3   3  15       24.31       27.39     18.95 o 
  -2   3  15        7.28      -11.29     18.77 o 
  -1   3  15        4.43       15.81     21.91 o 
   0   3  15      101.10      115.75     37.62 o 
   1   3  15      202.06      252.20     26.14 o 
   2   3  15       10.78       11.95     15.18 o 
   3   3  15        0.29        2.81     11.04 o 
   4   3  15       19.72       24.89      9.68 o 
   5   3  15      234.49      361.86     47.41 o 
   6   3  15      201.16      308.15     48.42 o 
  -7   4  15        3.26       -5.55     17.04 o 
  -6   4  15       39.27       -5.18     15.91 o 
  -5   4  15      149.52      118.50     63.77 o 
  -4   4  15        0.77        9.91     16.10 o 
  -3   4  15        2.08       -7.39     14.47 o 
  -2   4  15       13.44       15.47     13.90 o 
  -1   4  15        7.56       26.99     14.30 o 
   0   4  15      226.45      318.17     24.24 o 
   1   4  15      243.17      282.11     36.69 o 
   2   4  15        8.03       24.40     17.17 o 
   3   4  15       41.95       68.83     14.75 o 
   4   4  15       99.37      125.85     15.00 o 
   5   4  15      201.29      202.34     35.10 o 
   6   4  15      239.74      312.19     45.89 o 
  -7   5  15        3.93       -5.29     20.43 o 
  -6   5  15       21.87       14.51     21.23 o 
  -5   5  15      123.13       90.15     49.66 o 
  -4   5  15       68.16       25.12     24.35 o 
  -3   5  15       34.66       30.98     18.48 o 
  -2   5  15       27.19       40.41     18.07 o 
  -1   5  15       62.95       67.96     18.72 o 
   0   5  15      186.63      224.75     22.03 o 
   1   5  15       83.90       93.05     27.74 o 
   2   5  15       34.78       40.86     18.97 o 
   3   5  15      271.52      307.11     19.88 o 
   4   5  15      432.87      544.11     21.76 o 
   5   5  15      290.46      357.42     23.00 o 
   6   5  15      246.83      268.67     22.44 o 
  -7   6  15        8.33       -6.69     15.64 o 
  -6   6  15       55.95       20.73     17.62 o 
  -5   6  15       22.62       16.96     16.08 o 
  -4   6  15       25.85       16.65     15.19 o 
  -3   6  15       15.17       11.01     15.84 o 
  -2   6  15       32.35       18.71     15.93 o 
  -1   6  15       41.54       52.72     16.68 o 
   0   6  15       16.98       42.87     45.14 o 
   1   6  15        6.16       16.90     22.44 o 
   2   6  15       75.48       61.82     18.44 o 
   3   6  15      180.13      207.81     31.45 o 
   4   6  15      275.34      371.86     20.92 o 
   5   6  15      401.97      499.65     21.99 o 
   6   6  15      270.93      314.05     36.56 o 
   7   6  15      232.77      207.61     27.37 o 
  -7   7  15        1.60        5.62     26.80 o 
  -6   7  15        7.75       -5.21     25.13 o 
  -5   7  15       39.38       -0.95     25.68 o 
  -4   7  15       23.61       11.05     15.92 o 
  -3   7  15       19.72        8.68     11.84 o 
  -2   7  15        0.20       -3.49     10.31 o 
  -1   7  15       15.75        5.30     24.46 o 
   0   7  15        2.42       17.65     25.72 o 
   1   7  15       40.53       17.90     24.71 o 
   2   7  15       20.22       17.78     15.77 o 
   3   7  15      202.79      208.92     18.85 o 
   4   7  15      449.69      567.00     27.20 o 
   5   7  15      432.09      462.33     25.87 o 
   6   7  15      258.60      281.50     32.03 o 
   7   7  15      200.46      174.85     19.52 o 
  -7   8  15        0.18       11.90     30.03 o 
  -6   8  15       21.00       -8.70     27.19 o 
  -5   8  15       67.44       -8.59     25.23 o 
  -4   8  15       51.65        0.00     34.29 o 
  -3   8  15        4.36        5.30     29.50 o 
  -2   8  15        7.58        2.77     25.22 o 
  -1   8  15       11.18       23.45     48.42 o 
   0   8  15        0.76       13.36     26.48 o 
   1   8  15       64.88       72.62     30.76 o 
   2   8  15      132.13      124.87     16.88 o 
   3   8  15      139.33      159.63     16.32 o 
   4   8  15      152.68      181.51     23.02 o 
   5   8  15      131.18      189.36     45.64 o 
   6   8  15      189.25      214.16     60.02 o 
   7   8  15      164.66      150.64     25.58 o 
   8   8  15      202.07      174.42     22.46 o 
  -6   9  15       41.45       -1.01     31.52 o 
  -5   9  15       65.42       -2.52     53.96 o 
  -4   9  15       99.60        3.53     32.53 o 
  -3   9  15       90.87       -3.03     29.00 o 
  -2   9  15       23.97       -4.54     45.64 o 
  -1   9  15       18.93       -2.52     25.47 o 
   0   9  15       19.83       -6.30     25.97 o 
   1   9  15        0.25       -5.61     21.59 o 
   2   9  15        0.46        1.07      7.13 o 
   3   9  15        0.63       -1.66     12.55 o 
   4   9  15       25.02       30.19     18.38 o 
   5   9  15       97.14       98.66     18.45 o 
   6   9  15      175.10      238.90     25.58 o 
   7   9  15      160.86      183.12     38.78 o 
   8   9  15      177.49      195.47     25.77 o 
  -5  10  15      150.08       -4.29     37.32 o 
  -4  10  15      106.65       -1.26     30.51 o 
  -3  10  15      116.85        3.28     31.02 o 
  -2  10  15       36.53        5.04     31.02 o 
  -1  10  15        0.65        4.29     28.24 o 
   0  10  15        0.20       12.54     27.74 o 
   1  10  15        8.50      -12.45     25.86 o 
   2  10  15        2.14       -3.89     29.22 o 
   3  10  15       33.70       -1.82     19.81 o 
   4  10  15       66.30       27.75     19.08 o 
   5  10  15       96.38       53.66     35.00 o 
   6  10  15      115.48        4.15     17.56 o 
   7  10  15       81.57      104.35     25.72 o 
  -4  11  15      180.03        0.76     30.76 o 
  -3  11  15       59.01       -0.25     24.46 o 
  -2  11  15       53.58        1.51     46.40 o 
  -1  11  15        0.99        2.52     28.75 o 
   0  11  15       23.56       14.42     24.58 o 
   1  11  15        0.01        3.01     24.70 o 
   2  11  15       14.63       -0.10     14.35 o 
   3  11  15       51.17        1.39     17.65 o 
   4  11  15       63.90       -0.63     16.04 o 
   5  11  15       56.04       -3.90     19.26 o 
   6  11  15       37.48        0.90     16.49 o 
  -3  12  15      100.71        0.76     31.02 o 
  -2  12  15        7.01       -1.26     30.26 o 
  -1  12  15        1.50       -3.80     28.74 o 
   0  12  15       14.43       -3.55     22.61 o 
   1  12  15        2.08        6.03     23.45 o 
   2  12  15       12.09        2.25     33.51 o 
   3  12  15       10.49       -0.13     21.23 o 
   4  12  15       26.67        0.99     21.53 o 
   5  12  15       22.93        3.23     20.75 o 
  -2  13  15       15.32        0.90     22.71 o 
  -1  13  15        0.05       16.05     30.16 o 
   0  13  15        0.03       -4.79     40.64 o 
   1  13  15        5.37       10.55     27.19 o 
   2  13  15        0.39        9.67     26.30 o 
   3  13  15        2.79       20.37     28.26 o 
   4  13  15       10.26       -1.41     21.03 o 
  -2  -1  16      112.43       64.45     30.11 o 
  -1  -1  16       46.06       16.53     15.85 o 
   0  -1  16       39.09        0.00     22.95 o 
   1  -1  16        9.76       14.12     38.33 o 
   2  -1  16        4.67       23.70     66.32 o 
  -4   0  16      210.06      115.46     84.63 o 
  -3   0  16      158.12      111.02     73.48 o 
  -2   0  16      156.81      134.87     58.91 o 
  -1   0  16       65.67       46.79     31.36 o 
   0   0  16        2.04       -2.45     12.82 o 
   1   0  16        7.68       -6.30     31.77 o 
   2   0  16        5.63        3.28     30.76 o 
   3   0  16       11.97      -13.87     35.05 o 
   4   0  16       13.53       74.64     45.14 o 
  -5   1  16       57.85       26.97     34.83 o 
  -4   1  16       72.30       39.75     34.69 o 
  -3   1  16      175.05       77.80     56.68 o 
  -2   1  16      176.48      142.46     45.41 o 
  -1   1  16      144.29      130.05     43.58 o 
   0   1  16       22.40       18.29     13.93 o 
   1   1  16        2.45        1.06     17.01 o 
   2   1  16        0.05        4.02     19.95 o 
   3   1  16       12.73      -31.52     35.56 o 
   4   1  16        7.55       38.33     38.33 o 
   5   1  16        3.93      -15.13     36.82 o 
  -5   2  16       99.28       28.75     37.03 o 
  -4   2  16      314.81      371.67     49.68 o 
  -3   2  16      446.41      461.71     28.27 o 
  -2   2  16      434.60      430.25    125.84 o 
  -1   2  16      202.68      264.01     28.16 o 
   0   2  16       22.28       34.69     18.76 o 
   1   2  16       19.60        3.95     22.98 o 
   2   2  16       65.72       42.71     17.75 o 
   3   2  16       16.22       53.96     56.74 o 
   4   2  16        1.92       -3.78     44.38 o 
   5   2  16        3.51       13.62     34.29 o 
   6   2  16        0.83      -43.63     43.63 o 
  -6   3  16      202.89      186.17     71.49 o 
  -5   3  16      185.35       98.48     71.65 o 
  -4   3  16      337.75      349.93    107.66 o 
  -2   3  16      423.24      451.06     28.67 o 
  -1   3  16      200.88      218.36     21.35 o 
   0   3  16        5.28       14.18     17.45 o 
   1   3  16        4.19       12.88     25.34 o 
   2   3  16       14.44       26.94     16.37 o 
   3   3  16       36.38       41.08     12.24 o 
   4   3  16        2.89       45.14     34.04 o 
   5   3  16        6.67       -5.55     46.90 o 
   6   3  16        5.63        7.31     32.28 o 
  -6   4  16      116.10       45.49     34.97 o 
  -5   4  16       73.99       48.76     36.99 o 
  -4   4  16      116.58       11.59     23.00 o 
  -3   4  16      374.09      430.37     30.51 o 
  -2   4  16      419.09      368.56    118.25 o 
  -1   4  16      494.61      554.69     31.64 o 
   0   4  16       87.08       89.47     25.47 o 
   1   4  16        0.22        6.30     32.03 o 
   2   4  16       64.49       40.44     17.62 o 
   3   4  16      130.81      161.15     21.46 o 
   4   4  16       35.08       28.17     11.37 o 
   5   4  16        0.82       -5.55     26.98 o 
   6   4  16        1.29      -25.97     55.48 o 
   7   4  16        1.45       -2.52     28.75 o 
  -6   5  16        4.60       -9.97     17.39 o 
  -5   5  16      149.56       97.82     58.42 o 
  -4   5  16      160.43       -0.54     17.91 o 
  -3   5  16      384.44      435.33    112.65 o 
  -2   5  16      587.47      605.50     26.28 o 
  -1   5  16      532.65      583.26     30.34 o 
   0   5  16      127.38      140.32     26.11 o 
   1   5  16       42.61       42.87     26.48 o 
   2   5  16      145.95      141.71     20.75 o 
   3   5  16      168.02      171.44     19.19 o 
   4   5  16       55.57       52.47     13.40 o 
   5   5  16       15.72       12.91     10.72 o 
   6   5  16       28.18       71.11     36.06 o 
  -6   6  16        1.32        4.36     15.75 o 
  -5   6  16      115.26       45.13     32.63 o 
  -4   6  16      322.44        9.07     38.92 o 
  -3   6  16      249.85      298.87     92.06 o 
  -2   6  16      377.73      370.12    201.23 o 
  -1   6  16      293.93      285.51     43.12 o 
   0   6  16      152.82      120.79     54.72 o 
   1   6  16       23.28       46.40     26.98 o 
   2   6  16      181.02      175.10     19.60 o 
   3   6  16      111.33      126.69     16.30 o 
   4   6  16       85.93      119.70     17.53 o 
   5   6  16       60.18       66.39     22.90 o 
   6   6  16       26.97       -2.27     22.95 o 
  -6   7  16       35.65       14.61     36.22 o 
  -5   7  16       48.11       10.03     26.36 o 
  -4   7  16      190.92       18.21     31.91 o 
  -3   7  16      212.37      234.28    133.02 o 
  -2   7  16      262.26        0.76     38.08 o 
  -1   7  16      198.91      203.50     41.61 o 
   0   7  16       31.82       25.72     45.39 o 
   1   7  16       16.05        2.27     20.43 o 
   2   7  16      208.66      278.60     41.54 o 
   3   7  16      220.53      254.71     37.87 o 
   4   7  16      206.75      263.84     37.76 o 
   5   7  16      125.06      130.70     21.09 o 
   6   7  16       15.05       11.22     29.03 o 
  -5   8  16       98.37        9.98     30.59 o 
  -4   8  16      142.07       -9.08     36.56 o 
  -3   8  16      230.88        2.02     46.40 o 
  -2   8  16      112.18      148.28     44.38 o 
  -1   8  16       16.51       42.87     33.79 o 
   0   8  16       27.27       64.56     53.96 o 
   1   8  16      161.22      206.78     39.09 o 
   2   8  16      328.24      249.36    179.67 o 
   3   8  16      367.78      395.72     20.73 o 
   4   8  16      163.77      173.33     23.81 o 
   5   8  16       94.48       95.67     22.02 o 
   6   8  16       65.30       94.96     20.50 o 
   7   8  16        9.24       10.10     24.34 o 
  -5   9  16      108.34      -10.59     41.10 o 
  -4   9  16       57.92        1.51     30.26 o 
  -3   9  16       39.72        2.52     30.26 o 
  -2   9  16       17.14       -2.27     27.99 o 
  -1   9  16        8.43      -21.94     53.96 o 
   0   9  16      108.84      118.52     39.34 o 
   1   9  16      249.50      175.68    159.50 o 
   2   9  16      136.17      146.31    106.92 o 
   3   9  16      153.73      131.26     47.10 o 
   4   9  16      202.39      182.79     57.19 o 
   5   9  16       67.99       93.46     22.92 o 
   6   9  16       62.10       79.69     22.29 o 
  -4  10  16       41.69       -0.25     27.99 o 
  -3  10  16       32.63       -1.51     29.50 o 
  -2  10  16       19.60       -7.31     54.22 o 
  -1  10  16       25.27       -1.77     26.73 o 
   0  10  16      119.16       91.03     77.67 o 
   1  10  16      147.31      107.21     78.68 o 
   2  10  16      153.84      165.64    109.32 o 
   3  10  16      172.40      124.84    111.21 o 
   4  10  16      173.91        1.25     17.79 o 
   5  10  16       24.22       -1.51     18.41 o 
   6  10  16       19.61       11.42     19.52 o 
  -3  11  16       38.59        4.03     34.80 o 
  -2  11  16        9.20        4.54     33.79 o 
  -1  11  16        9.28       -1.51     45.89 o 
   0  11  16      115.09       55.48     55.60 o 
   1  11  16      126.53       74.66     70.73 o 
   2  11  16      136.86      118.85     96.33 o 
   3  11  16      150.62        4.19     21.04 o 
   4  11  16      125.48        2.00     22.53 o 
   5  11  16       30.69       -0.38     15.33 o 
  -2  12  16       21.26      -15.13     41.86 o 
  -1  12  16        0.21       -2.51     23.23 o 
   0  12  16       63.95       30.25     37.37 o 
   1  12  16      140.36       87.29    109.06 o 
   2  12  16      150.16        1.03     22.68 o 
   3  12  16      123.00        3.90     22.73 o 
  -2   1  17       34.27       29.85     25.58 o 
  -1   1  17       26.12        7.45     17.15 o 
   0   1  17        4.82       -6.68     14.36 o 
   1   1  17       54.50       -7.31     52.96 o 
   2   1  17       94.94       -2.02     30.76 o 
  -3   2  17       10.62       -0.67     14.27 o 
  -2   2  17       31.37       58.24     27.99 o 
  -1   2  17       46.74       45.60     20.87 o 
   0   2  17        4.07       -5.26     21.56 o 
   1   2  17       49.79       12.22     23.44 o 
   3   2  17      215.64      290.75     48.67 o 
  -4   3  17       76.67       53.07     25.07 o 
  -3   3  17       54.82        0.95     18.78 o 
  -2   3  17       12.72        0.04     14.24 o 
  -1   3  17       12.98       23.24     18.56 o 
   0   3  17        0.47       -3.86     16.44 o 
   1   3  17      108.59       44.59     40.22 o 
   2   3  17      341.97      373.46     33.54 o 
   3   3  17      401.08      445.83     49.68 o 
   4   3  17      184.39      251.41     47.16 o 
  -4   4  17        4.52        6.38     16.85 o 
  -3   4  17        1.29      -11.52     16.92 o 
  -2   4  17        0.89       -6.18     14.92 o 
  -1   4  17        0.26      -13.53     19.33 o 
   0   4  17       11.62       14.42     21.99 o 
   1   4  17       83.39       79.94     47.41 o 
   2   4  17      169.54       81.57     87.25 o 
   3   4  17      290.02      365.82     21.60 o 
   4   4  17      279.75      339.92     46.90 o 
   5   4  17      219.59      216.11     46.40 o 
  -4   5  17       37.19       10.34     20.65 o 
  -3   5  17        1.48        3.16     18.65 o 
  -2   5  17        6.04        1.70     14.76 o 
  -1   5  17       11.63       11.25     29.19 o 
   0   5  17        4.88       17.40     26.48 o 
   1   5  17       14.84       10.59     23.70 o 
   2   5  17       72.46       40.78     38.58 o 
   3   5  17      149.21      177.09     22.79 o 
   4   5  17      251.97      315.21     65.82 o 
   5   5  17      159.73      184.34     41.86 o 
  -4   6  17       18.76        8.89     19.58 o 
  -3   6  17        0.22       -1.08     16.68 o 
  -2   6  17       10.55       12.00     22.87 o 
  -1   6  17       23.15        0.00     26.98 o 
   0   6  17        5.49        1.77     21.94 o 
   1   6  17       29.61       44.38     29.00 o 
   2   6  17       47.60       80.18     25.54 o 
   3   6  17      119.68      143.46     23.01 o 
   4   6  17      162.59      189.17     20.04 o 
   5   6  17      149.60      122.81     59.26 o 
  -4   7  17        8.63        1.88     21.54 o 
  -3   7  17        4.86       -2.27     29.50 o 
  -2   7  17        4.24       -0.76     24.21 o 
  -1   7  17        2.58       -2.27     24.96 o 
   0   7  17       17.30       40.35     32.28 o 
   1   7  17       71.97       67.33     32.28 o 
   2   7  17       70.64       70.71     35.19 o 
   3   7  17       68.64      115.43     22.73 o 
   4   7  17       59.72       75.06     21.14 o 
   5   7  17       91.25      126.08     27.84 o 
  -4   8  17       29.18        2.52     53.71 o 
  -3   8  17        2.63       -2.02     29.76 o 
  -2   8  17        2.59      -22.19     58.76 o 
  -1   8  17       11.09       65.31     38.58 o 
   0   8  17       32.45      140.96     62.79 o 
   1   8  17       11.48       15.01     20.63 o 
   2   8  17        6.38       21.90     24.84 o 
   3   8  17       21.94       33.04     14.79 o 
   4   8  17       63.11      108.76     23.42 o 
   5   8  17       96.80      115.56     20.42 o 
  -3   9  17        2.03        2.27     31.77 o 
  -2   9  17        3.23       14.12     36.56 o 
  -1   9  17        1.46      -15.89     33.79 o 
   0   9  17        5.68        5.80     28.24 o 
   1   9  17       12.71       10.21     21.29 o 
   2   9  17       39.71       12.77     24.38 o 
   3   9  17      102.75       96.75     77.04 o 
   4   9  17       89.13      163.76     31.23 o 
   5   9  17       44.20       87.21     33.77 o 
  -2  10  17        1.65       -4.03     32.78 o 
  -1  10  17        1.33       -5.55     50.94 o 
   0  10  17        0.49       42.41     41.86 o 
   1  10  17       28.50       13.62     38.13 o 
   2  10  17       13.34       48.87     39.46 o 
   3  10  17        6.99       19.27     35.92 o 
   4  10  17       23.01      -14.63     25.53 o 
  -1  11  17        7.41       -4.79     33.03 o 
   0  11  17       27.44       18.36     32.44 o 
   1  11  17       21.53       22.96     26.82 o 
   2  11  17        3.41      -21.76     30.13 o 
  -1   4  18        6.34       35.29     26.86 o 
   0   4  18      124.31      127.54     27.04 o 
   1   4  18      156.54      124.82     33.79 o 
  -1   5  18       31.11       13.59     23.79 o 
   0   5  18       88.91       91.03     36.56 o 
   1   5  18      180.04      169.71     37.07 o 
   2   5  18       83.31       71.66     21.31 o 
  -2   6  18       14.67        6.38     18.33 o 
  -1   6  18       63.23        0.00     17.40 o 
   0   6  18       79.07      127.85     39.34 o 
   1   6  18      130.93      201.23     62.54 o 
   2   6  18       68.19       81.10     27.15 o 
   3   6  18       13.63       18.13     16.17 o 
  -1   7  18       88.92        0.00     30.76 o 
   0   7  18      111.93       -1.01     23.96 o 
   1   7  18       81.21       44.38     52.45 o 
   2   7  18       83.81       95.48     28.93 o 
   3   7  18       34.52       39.50     16.27 o 
  -1   8  18      111.53        3.53     48.92 o 
   0   8  18      191.22      244.10     46.90 o 
   1   8  18       80.93       83.47     71.87 o 
   2   8  18       53.35       91.56     30.95 o 
   1   9  18      129.41        5.04     30.76 o 
                                                 
